# Supplementary material for: Alterations in the Composition of Intestinal DNA Virome in Patients With COVID-19
Source: Front Cell Infect Microbiol. 2021 Nov 24;11:790422. doi: 10.3389/fcimb.2021.790422 (PMC8653907; doi:10.3389/fcimb.2021.790422)
Supplement: Supplementary file 3 [file Table_1.xlsx]

## Sheet: Sheet1
#NAME	Group	Sex	Id	Age	COVID-19 severity	Comorbidities	Isolation_source	Fever and respiratory symptom	Intestinal symptoms	Hospitalization	Antibiotic use	Stool collection	Symptom onset	+ve throat swab	-ve throat swab	+ve stool qPCR	-ve stool qPCR
CoV1	COVID-19 case	female	SRR12328916	65	Critical	Hypertension, Chronic hepatitis B carrier	stool	Fever, cough, sputum	None	2020/2/5-2020/3/10	None	2020-02-16	2020-01-28	2020-02-05	2020-02-29	2020/2/16,2020/2/17,2020/2/18	2020/2/11,2020/2/19,2020/2/21,2020/2/25,2020/3/2
CoV2	COVID-19 case	female	SRR12328921	55	Moderate	None	stool	Fever, runny nose	None	2020/2/9-2020/2/23	None	2020-02-16	2020-01-30	2020-02-09	2020-02-20		2020/2/16,2020/2/17,2020/2/19
CoV3	COVID-19 case	male	SRR12328923	42	Critical	None	stool	Fever, cough	None	2020/2/6-2020/3/14	2020/2/26-2020/3/3	2020-02-17	2020-02-02	2020-02-06	2020-02-21	2020/2/17,2020/2/18,2020/2/19,2020/2/20	2020/2/21,2020/2/24,2020/3/2
CoV4	COVID-19 case	male	SRR12328927	70	Severe	Hyperlipidemia, duodenal ulcer	stool	Cough, shortness of breath	Diarrhea	2020/2/8-2020/2/21	2020/2/8-2020/2/21	2020-02-17	2020-02-01	2020-02-08	2020-02-15	2020-02-20	2020/2/17,2020/2/19,2020/2/21
CoV5	COVID-19 case	male	SRR12328931	58	Moderate	None	stool	Fever, cough	None	2020/2/17-2020/3/4	2020/2/17-2020/3/6	2020-02-19	2020-02-11	2020-02-17	2020-02-29	2020/2/19,2020/2/22,2020/2/24	2020/2/28,2020/3/1
CoV6	COVID-19 case	male	SRR12328936	71	Severe	None	stool	Fever, cough, shortness of breath	None	2020/2/10-2020/3/4		2020-02-22	2020-02-06	2020-02-10	2020-03-03	2020/2/20,2020/2/22	2020-02-23
CoV7	COVID-19 case	male	SRR12328938	48	Moderate	Diabetes mellitus, hypertension, hyperlipidemia	stool	Fever, cough	None	2020/2/20-2020/3/7	2020/2/20-2020/3/1	2020-02-23	2020-02-18	2020-02-20	2020-03-07	2020/2/23,2020/2/24,2020/2/25,2020/2/26,2020/2/27	2020/3/1,2020/3/3
CoV8	COVID-19 case	male	SRR12328943	38	Moderate	None	stool	Fever, cough, sputum, runny nose	None	2020/2/19-2020/3/10	2020/2/19-2020/3/5	2020-02-22	2020-02-10	2020-02-19	2020-03-10	2020/2/21,2020/2/23,2020/2/26	2020/2/22,2020/2/25,2020/2/28,2020/3/2
CoV9	COVID-19 case	male	SRR12328949	33	Moderate	None	stool	Fever, cough	None	2020/2/24-2020/3-3	2020/2/24-2020/3/1	2020-02-27	2020-02-20	2020-02-24	2020-03-03	2020-02-27
CoV10	COVID-19 case	female	SRR12328950	70	Moderate	Obesity, hypertension	stool	Cough	None	2020/2/26-2020/3/12	2020/3/3-2020/3/7	2020-02-28		2020-02-26	2020-03-09	2020-02-28	2020/3/1,2020/3/4,2020/3/9
CoV11	COVID-19 case	male	SRR12328955	62	Severe	Diabetes, hyperlipidemia, left subclavian artery occlusion	stool	Fever, cough, sputum, shortness of breath	None	2020/2/22-2020/3/16	2020/2/22-2020/3/3	2020-03-01	2020-02-08	2020-02-22	2020-02-29	2020/3/1,2020/3/6,2020/3/13
CoV12	COVID-19 case	female	SRR12328957	71	Moderate	Hypertension, renal impairment, hyperlipidemia	stool	Cough	None	2020/2/29-2020/4/9	2020/2/29-2020/3/9	2020-03-01		2020-02-29		2020/3/1,2020/3/2,2020/3/3,2020/3/6,2020/3/8,2020/3/12
CoV13	COVID-19 case	female	SRR12328896	47	Moderate	None	stool	Cough	None	2020/3/8-2020/3/10	None	2020-03-09		2020-03-08	2020-03-10		2020/3/9,2020/3/11
CoV14	COVID-19 case	female	SRR12328907	22	Moderate	None	stool	Fever, runny nose	None	2020/3/10-2020/3/28	None	2020-03-11	2020-03-05	2020-03-10	2020-03-21	2020/3/11,2020/3/13,2020/3/16,2020/3/18
CoV15	COVID-19 case	female	SRR12328929	46	Mild	None	stool	Cough, shortness of breath	None	2020/2/29-2020/3/14	2020/2/29-2020/3/7	2020-03-02	2020-02-28	2020-02-29	2020-03-21	2020/3/2,2020/3/8,2020/3/9,2020/3/11,2020/3/13	2020/3/3,2020/3/6
P1	Pneumonia control	male	SRR12328910	36	None	Hypertension, diabetes mellitus, Tricuspid regurgitation	stool	Fever	None	None	yes	None	None	None	None	None	None
P2	Pneumonia control	female	SRR12328911	69	None	Nonalcoholic Fatty liver disease	stool	Cough	None	None	yes	None	None	None	None	None	None
P3	Pneumonia control	male	SRR12328912	43	None	Diabetes, Hypertension, pulmonary fibrosis, Paroxysmal atrial fibrillation, Acute coronary syndrome	stool	Cough, sputum, shortness of breath	None	None	yes	None	None	None	None	None	None
P4	Pneumonia control	male	SRR12328913	47	None	Diabetes mellitus	stool	Fever, sputum	None	None	yes	None	None	None	None	None	None
P5	Pneumonia control	female	SRR12328914	90	None	Ischemic priapism	stool	Fever, cough, sputum, shortness of breath	Diarrhea	None	yes	None	None	None	None	None	None
P6	Pneumonia control	male	SRR12328915	52	None	Epilepsy, Hepatitis	stool	Fever, cough, runny nose, shortness of breath	Diarrhea	None	yes	None	None	None	None	None	None
C1	Healthy control	male	SRR12328893	40	None	Unkonwn	stool	Unkonwn	Unkonwn	None	None	None	None	None	None	None	None
C2	Healthy control	male	SRR12328894	48	None	Unkonwn	stool	Unkonwn	Unkonwn	None	None	None	None	None	None	None	None
C3	Healthy control	male	SRR12328895	50	None	Unkonwn	stool	Unkonwn	Unkonwn	None	None	None	None	None	None	None	None
C4	Healthy control	male	SRR12328897	48	None	Unkonwn	stool	Unkonwn	Unkonwn	None	None	None	None	None	None	None	None
C5	Healthy control	female	SRR12328898	49	None	Unkonwn	stool	Unkonwn	Unkonwn	None	None	None	None	None	None	None	None
C6	Healthy control	female	SRR12328899	46	None	Unkonwn	stool	Unkonwn	Unkonwn	None	None	None	None	None	None	None	None
C7	Healthy control	female	SRR12328900	22	None	Unkonwn	stool	Unkonwn	Unkonwn	None	None	None	None	None	None	None	None
C8	Healthy control	male	SRR12328901	35	None	Unkonwn	stool	Unkonwn	Unkonwn	None	None	None	None	None	None	None	None
C9	Healthy control	male	SRR12328902	46	None	Unkonwn	stool	Unkonwn	Unkonwn	None	None	None	None	None	None	None	None
C10	Healthy control	female	SRR12328903	48	None	Unkonwn	stool	Unkonwn	Unkonwn	None	None	None	None	None	None	None	None
C11	Healthy control	male	SRR12328904	46	None	Unkonwn	stool	Unkonwn	Unkonwn	None	None	None	None	None	None	None	None
C12	Healthy control	female	SRR12328905	48	None	Unkonwn	stool	Unkonwn	Unkonwn	None	None	None	None	None	None	None	None
C13	Healthy control	female	SRR12328906	33	None	Unkonwn	stool	Unkonwn	Unkonwn	None	None	None	None	None	None	None	None
C14	Healthy control	female	SRR12328908	48	None	Unkonwn	stool	Unkonwn	Unkonwn	None	None	None	None	None	None	None	None
C15	Healthy control	male	SRR12328909	47	None	Unkonwn	stool	Unkonwn	Unkonwn	None	None	None	None	None	None	None	None
