# Supplementary material for: Alterations in the Composition of Intestinal DNA Virome in Patients With COVID-19
Source: Front Cell Infect Microbiol. 2021 Nov 24;11:790422. doi: 10.3389/fcimb.2021.790422 (PMC8653907; doi:10.3389/fcimb.2021.790422)
Supplement: Supplementary file 4 [file Table_2.xlsx]

## Sheet: relative_abundance
Sample	crAss_like phage	Gubaphage	Herpesviridae	Microviridae	Myoviridae	Podoviridae	Siphoviridae	Tectiviridae	Unclassified
CoV1	81.1764	0.603	0.522154	1.21	2.79858	0.456463	13.1852	0.0387	0.0101
CoV2	26.3068	15.7	1.07399	10.4	11.6435	17.2869	12.3806	5.18	0.0317
CoV3	16.7003	1.61	1.21705	2.51	33.4764	0.919099	43.5461	0.0202	0.00505
CoV4	19.1233	0.244	37.0777	0.354	0.735001	0.531326	32.6456	0	9.29
CoV5	33.614	7.85	2.9142	1.98	38.3357	3.78334	11.4342	0.018	0.0782
CoV6	26.278	6.07	1.87011	8.13	7.75372	17.1204	25.9994	6.75	0.0375
CoV7	1.41422	0.0527	2.08387	0.0527	1.11569	0.947107	93.0202	0	1.31
CoV8	32.0757	54	1.75389	2.47	0.0897337	7.03593	2.20255	0.163	0.2
CoV9	86.0005	2.61	0.281746	0.945	1.67775	0.317361	8.12801	0.0293	0.0134
CoV10	88.1756	2.03	0.173138	0.301	5.13147	0.72548	3.38097	0.0749	0.00956
CoV11	2.2893	0.814	1.19568	0.207	67.0847	5.1254	23.085	0.151	0.0486
CoV12	27.4147	11.6	0.729093	8.44	28.3931	9.10432	12.5981	1.62	0.0478
CoV13	27.2311	9.85	1.1434	11.9	25.7038	7.25254	11.8963	4.93	0.033
CoV14	64.36	3.14	0.641931	4.8	13.1699	2.92207	10.5456	0.39	0.0257
CoV15	0.046441	0.00104	0.106449	0.00104	76.5796	20.7596	2.41128	0	0.0944
C1	57.0096	0.719311	0.625586	1.25343	13.1102	1.26924	25.4966	0.00564608	0.510406
C2	25.275	5.39117	2.94345	1.11541	22.6956	10.6119	31.3865	0	0.580945
C3	43.7545	3.2926	0.444239	3.27651	18.4972	17.3695	12.1593	0.0562837	1.1498
C4	92.9352	0.470316	0.0901229	0.167671	2.23631	2.85711	1.17328	0.0272465	0.042756
C5	20.2204	3.97627	1.24189	2.92232	28.0476	11.2876	30.2145	0.180572	1.9089
C6	49.6488	1.02236	0.155622	2.52974	29.6004	3.26563	12.8999	0.213196	0.664361
C7	22.0564	9.18524	0.938782	6.08726	20.1196	3.68595	35.2488	0.909136	1.76886
C8	32.6829	6.23588	0.707429	3.67952	22.8662	9.18709	22.7187	1.71922	0.203117
C9	48.9005	3.53936	1.44437	2.108	23.4873	7.50813	11.6981	0.325309	0.988939
C10	39.8172	5.1123	1.14451	12.8225	23.2244	3.54746	10.2119	0.0557061	4.06401
C11	61.4521	5.0583	0.422954	1.44223	15.0549	5.0202	11.1854	0.156226	0.207667
C12	29.7019	9.11231	1.81574	1.31136	34.9809	3.84443	17.5409	0.302623	1.38982
C13	60.6118	2.48556	1.09067	1.25416	16.1903	8.20381	8.92403	0.0558786	1.1838
C14	43.0228	6.93155	3.60151	1.69685	24.0683	6.11152	13.7474	0.200921	0.619111
C15	14.783	5.06627	0.996275	2.67348	23.6455	39.1215	11.3506	0.732912	1.63042
