# Supplementary material for: Alterations in the Composition of Intestinal DNA Virome in Patients With COVID-19
Source: Front Cell Infect Microbiol. 2021 Nov 24;11:790422. doi: 10.3389/fcimb.2021.790422 (PMC8653907; doi:10.3389/fcimb.2021.790422)
Supplement: Supplementary file 5 [file Table_3.xlsx]

## Sheet: tableS2
source	target	correlation	cor
Tectiviridae	Bacteroidaceae	0.921153	pp
Microviridae	Bacteroidaceae	0.767857	pp
crAss-like phage	Rikenellaceae	0.671429	pp
Gubaphage	Rikenellaceae	0.667857	pp
Gubaphage	Acidaminococcaceae	0.642857	pp
crAss-like phage	Eggerthellaceae	0.628571	pp
crAss-like phage	Oscillospiraceae	0.614286	pp
crAss-like phage	Akkermansiaceae	0.614286	pp
crAss-like phage	Bacteroidaceae	0.585714	pp
Microviridae	Lachnospiraceae	0.567857	pp
Microviridae	Ruminococcaceae	0.560714	pp
crAss-like phage	Bifidobacteriaceae	0.557143	pp
Tectiviridae	Lachnospiraceae	0.548391	pp
crAss-like phage	Eubacteriaceae	0.532143	pp
Myoviridae	Enterobacteriaceae	0.532143	pp
crAss-like phage	Lachnospiraceae	0.525	pp
Tectiviridae	Ruminococcaceae	0.512548	pp
Gubaphage	Erysipelotrichaceae	0.492857	pp
Microviridae	Eubacteriaceae	0.478571	pp
Microviridae	Acidaminococcaceae	0.460714	pp
Microviridae	Erysipelotrichaceae	0.446429	pp
crAss-like phage	Ruminococcaceae	0.410714	pp
crAss-like phage	Lactobacillaceae	0.4	pp
Gubaphage	Eggerthellaceae	0.396429	pp
Gubaphage	Bifidobacteriaceae	0.385714	pp
crAss-like phage	Erysipelotrichaceae	0.371429	pp
Siphoviridae	Veillonellaceae	0.371429	pp
Tectiviridae	Eubacteriaceae	0.365594	pp
Gubaphage	Streptococcaceae	0.364286	pp
Microviridae	Rikenellaceae	0.357143	pp
Herpesviridae	Atopobiaceae	0.353571	pp
Siphoviridae	Enterococcaceae	0.346429	pp
crAss-like phage	Acidaminococcaceae	0.332143	pp
Tectiviridae	Oscillospiraceae	0.326167	pp
Microviridae	Oscillospiraceae	0.314286	pp
Herpesviridae	Veillonellaceae	0.314286	pp
Tectiviridae	Erysipelotrichaceae	0.31183	pp
Gubaphage	Lactobacillaceae	0.310714	pp
Tectiviridae	Rikenellaceae	0.308246	pp
crAss-like phage	Veillonellaceae	0.307143	pp
Gubaphage	Akkermansiaceae	0.307143	pp
Herpesviridae	Eubacteriaceae	-0.310714	np
crAss-like phage	Enterobacteriaceae	-0.321429	np
Siphoviridae	Bifidobacteriaceae	-0.325	np
Tectiviridae	Streptococcaceae	-0.326167	np
Herpesviridae	Eggerthellaceae	-0.339286	np
Myoviridae	Veillonellaceae	-0.35	np
Herpesviridae	Akkermansiaceae	-0.353571	np
Siphoviridae	Enterobacteriaceae	-0.360714	np
Herpesviridae	Rikenellaceae	-0.367857	np
Herpesviridae	Oscillospiraceae	-0.371429	np
Podoviridae	Actinomycetaceae	-0.371429	np
Podoviridae	Acidaminococcaceae	-0.396429	np
Podoviridae	Eubacteriaceae	-0.407143	np
Myoviridae	Clostridiales Family XIII. Incertae Sedis	-0.425	np
Microviridae	Enterobacteriaceae	-0.432143	np
Podoviridae	Enterococcaceae	-0.439286	np
Podoviridae	Erysipelotrichaceae	-0.453571	np
Podoviridae	Oscillospiraceae	-0.457143	np
Podoviridae	Rikenellaceae	-0.514286	np
Podoviridae	Bifidobacteriaceae	-0.532143	np
Tectiviridae	Clostridiales Family XIII. Incertae Sedis	-0.534054	np
Podoviridae	Eggerthellaceae	-0.535714	np
Herpesviridae	Bifidobacteriaceae	-0.55	np
Tectiviridae	Actinomycetaceae	-0.559143	np
Podoviridae	Streptococcaceae	-0.567857	np
Podoviridae	Lactobacillaceae	-0.578571	np
Myoviridae	Actinomycetaceae	-0.6	np
Podoviridae	Clostridiales Family XIII. Incertae Sedis	-0.621429	np
Myoviridae	Lactobacillaceae	-0.635714	np
Podoviridae	Akkermansiaceae	-0.635714	np
Herpesviridae	Enterobacteriaceae	-0.653571	np
Myoviridae	Streptococcaceae	-0.660714	np
Myoviridae	Atopobiaceae	-0.682143	np
Siphoviridae	Rikenellaceae	-0.682143	np
