# Supplementary material for: Alterations in the Composition of Intestinal DNA Virome in Patients With COVID-19
Source: Front Cell Infect Microbiol. 2021 Nov 24;11:790422. doi: 10.3389/fcimb.2021.790422 (PMC8653907; doi:10.3389/fcimb.2021.790422)
Supplement: Supplementary file 6 [file Table_4.xlsx]

## Sheet: tableS3
	crAss_like.phage	Gubaphage	Herpesviridae	Microviridae	Myoviridae	Podoviridae	Siphoviridae	Tectiviridae	Unclassified	Acidobacteriaceae	Bryobacteraceae	Solibacteraceae	Acidimicrobiaceae	Iamiaceae	Ilumatobacteraceae	Acidothermaceae	Actinomycetaceae	Actinopolysporaceae	Bifidobacteriaceae	Candidatus.Nanopelagicaceae	Catenulisporaceae	Corynebacteriaceae	Dietziaceae	Gordoniaceae	Mycobacteriaceae	Nocardiaceae	Segniliparaceae	Tsukamurellaceae	Frankiaceae	Geodermatophilaceae	Glycomycetaceae	Jiangellaceae	Kineosporiaceae	Beutenbergiaceae	Bogoriellaceae	Brevibacteriaceae	Cellulomonadaceae	Dermabacteraceae	Dermacoccaceae	Dermatophilaceae	Intrasporangiaceae	Jonesiaceae	Microbacteriaceae	Micrococcaceae	Promicromonosporaceae	Ruaniaceae	Sanguibacteraceae	Micromonosporaceae	Nakamurellaceae
crAss_like.phage	1	0.185179	-0.148638	0.296594	-0.274396	-0.183898	-0.591053	0.170074	-0.241014	0.514386	0.463523	0.429343	0.249474	0.421233	0.461801	0.0885929	-0.0176311	0.439491	0.388559	0.278442	0.4355	0.259077	0.438557	0.403603	0.442851	0.440033	0.257193	0.409974	0.468682	0.402333	0.390226	0.468151	0.414963	0.361757	0.287019	0.39632	0.351437	0.339723	0.181849	0.227311	0.443306	0.225929	0.308766	0.23205	0.362115	0.376038	0.306706	0.462957	0.440435
Gubaphage	0.185179	1	0.455562	0.772304	-0.0191241	0.487236	-0.351148	0.773436	0.305046	-0.0367113	-0.0218098	0.0177181	-0.154436	-0.209481	-0.0585883	-0.139429	-0.17708	-0.171941	-0.296948	-0.194653	-0.236321	-0.216345	-0.309906	-0.215847	-0.119101	-0.110307	-0.285674	-0.103454	-0.0893642	-0.18677	-0.18129	-0.0843338	-0.235557	-0.0974453	-0.256238	-0.189281	-0.22198	-0.222625	-0.306014	-0.137087	-0.17401	-0.20849	-0.15577	-0.324255	-0.278097	-0.248159	-0.284426	-0.156667	-0.109586
Herpesviridae	-0.148638	0.455562	1	0.434731	0.154956	0.349441	0.198241	0.387274	0.618287	-0.0148553	0.00260862	-0.0870498	-0.0502877	-0.102942	-0.125326	0.0249385	0.169395	-0.0648082	-0.253789	-0.0451828	0.0308804	0.0582271	-0.0334757	0.0309085	0.040426	0.0587394	-0.154453	0.176124	0.0656249	-0.0206335	0.00513568	0.0102533	-0.134213	0.133929	0.0343672	0.102581	-0.0281371	0.0662967	-0.0538844	0.0032894	0.0491803	0.0616488	0.0893898	0.0294545	-0.00320191	0.0432954	-0.0638044	-0.0268084	0.0583801
Microviridae	0.296594	0.772304	0.434731	1	0.0562623	0.582259	-0.330573	0.850284	0.260138	0.219585	0.250343	0.153557	-0.0193827	0.0107954	0.0744149	-0.10237	-0.0817947	0.0720428	-0.0553255	-0.0378374	0.0440046	0.00776931	-0.0237404	0.0952869	0.0969456	0.097586	-0.168909	0.200034	0.0811238	0.0271269	0.122572	0.177981	0.0323548	0.116285	-0.0560121	0.117692	0.0396226	0.0675774	-0.128178	-0.0819788	0.0760758	0.0119897	0.0251435	-0.103475	0.00482421	0.073013	-0.00196716	0.105654	0.094083
Myoviridae	-0.274396	-0.0191241	0.154956	0.0562623	1	0.261846	0.17169	0.0642321	0.0759839	0.095791	0.0407117	0.107593	0.134607	-0.017521	0.102294	0.261811	0.151295	-0.0146858	0.268218	0.211479	0.0477789	0.123028	-0.0864219	0.00358607	0.0771382	0.0381635	0.066772	0.00811238	0.10085	0.0449837	0.120346	0.0443457	0.0561501	0.0196514	0.0400026	0.0608738	0.0479911	0.00516542	0.289832	0.165239	-0.00469604	-0.0492667	0.0281744	-0.171263	0.020108	0.0645588	0.020142	0.0770528	0.00969443
Podoviridae	-0.183898	0.487236	0.349441	0.582259	0.261846	1	-0.209511	0.613369	0.325194	-0.279775	-0.29965	-0.327742	-0.248848	-0.371712	-0.249493	-0.132061	0.0633098	-0.169472	-0.176734	-0.143406	-0.213504	-0.285074	-0.35918	-0.295167	-0.242684	-0.280762	-0.458713	-0.297639	-0.32599	-0.433347	-0.328341	-0.329901	-0.303177	-0.270378	-0.267979	-0.264071	-0.263055	-0.31556	-0.273905	-0.242989	-0.309341	-0.0658779	-0.299801	-0.26953	-0.342647	-0.262719	-0.312351	-0.3039	-0.316799
Siphoviridae	-0.591053	-0.351148	0.198241	-0.330573	0.17169	-0.209511	1	-0.360888	-0.00981815	0.0344916	0.0821931	-0.0184029	-0.0734219	-0.182879	-0.136692	0.10503	0.0412816	-0.189096	-0.0334258	0.115135	0.00231603	0.147702	-0.0463706	0.00759904	0.0302235	0.0470001	0.0647929	-0.0599889	0.0321933	-0.137899	0.0697597	-0.110779	-0.19139	-0.0943268	-0.0325741	0.0653988	-0.0599462	0.0728282	0.136163	0.0902664	-0.101605	0.0286008	0.0507993	0.144028	-0.105962	0.0844559	-0.0664558	-0.0440119	-0.0866093
Tectiviridae	0.170074	0.773436	0.387274	0.850284	0.0642321	0.613369	-0.360888	1	0.190601	-0.0284383	0.0517094	0.166695	-0.108452	-0.17765	-0.0839585	-0.224741	-0.283332	-0.141372	-0.313134	-0.23278	-0.254491	-0.275323	-0.253166	-0.191387	-0.183164	-0.184575	-0.360407	-0.00874718	-0.201763	-0.16314	-0.116146	-0.0814894	-0.149074	-0.12561	-0.342322	-0.155067	-0.232431	-0.206496	-0.300661	-0.183981	-0.173339	-0.244199	-0.232921	-0.330526	-0.187221	-0.238638	-0.211764	-0.166464	-0.11958
Unclassified	-0.241014	0.305046	0.618287	0.260138	0.0759839	0.325194	-0.00981815	0.190601	1	-0.214292	-0.133553	-0.275957	-0.16444	0.047808	-0.0903272	-0.0645699	0.100749	0.0956094	-0.233725	-0.106167	0.00411739	-0.0129346	0.0493168	0.0432036	-0.0879384	-0.0668502	-0.0474115	0.130823	-0.05209	0.131704	-0.123342	0.0577605	0.0291022	0.226846	0.152198	0.0462744	0.119636	0.0686019	-0.163745	-0.0792875	0.141735	0.2452	0.0593797	0.0451635	0.0902086	0.0176768	0.0754363	-0.0551963	0.154641
Acidobacteriaceae	0.514386	-0.0367113	-0.0148553	0.219585	0.095791	-0.279775	0.0344916	-0.0284383	-0.214292	1	0.84528	0.757856	0.396943	0.523361	0.657896	0.488961	0.195095	0.56053	0.539296	0.634182	0.695153	0.768564	0.644407	0.793801	0.855691	0.88092	0.541404	0.727808	0.874258	0.590854	0.845505	0.791558	0.604213	0.577922	0.60307	0.839769	0.659323	0.791676	0.630132	0.577184	0.678535	0.499207	0.712471	0.543072	0.633637	0.788583	0.609264	0.842159	0.654994
Bryobacteraceae	0.463523	-0.0218098	0.00260862	0.250343	0.0407117	-0.29965	0.0821931	0.0517094	-0.133553	0.84528	1	0.710299	0.324281	0.550781	0.548953	0.263396	-0.0376137	0.450263	0.39578	0.391033	0.62916	0.658884	0.602062	0.781756	0.71356	0.744329	0.517465	0.718937	0.740495	0.615155	0.816584	0.775712	0.598311	0.586558	0.497445	0.751728	0.611276	0.76915	0.406699	0.36103	0.654265	0.361495	0.57592	0.505517	0.589933	0.727635	0.616207	0.766781	0.603975
Solibacteraceae	0.429343	0.0177181	-0.0870498	0.153557	0.107593	-0.327742	-0.0184029	0.166695	-0.275957	0.757856	0.710299	1	0.425276	0.456418	0.607471	0.465915	0.0531149	0.496562	0.32078	0.476024	0.405402	0.506261	0.49281	0.550678	0.60902	0.662432	0.454803	0.619667	0.643211	0.539693	0.63091	0.662313	0.575817	0.435798	0.380595	0.647495	0.467789	0.551896	0.571393	0.58582	0.535013	0.320183	0.556335	0.395276	0.5652	0.54892	0.511791	0.63855	0.54544
Acidimicrobiaceae	0.249474	-0.154436	-0.0502877	-0.0193827	0.134607	-0.248848	-0.0734219	-0.108452	-0.16444	0.396943	0.324281	0.425276	1	0.546967	0.359655	0.408837	0.325417	0.51324	0.475342	0.502645	0.508038	0.464301	0.559159	0.452539	0.500744	0.458182	0.548691	0.467249	0.519602	0.49941	0.548498	0.546955	0.487156	0.40869	0.47104	0.461755	0.52121	0.391913	0.51939	0.527478	0.551962	0.377318	0.491544	0.29199	0.521378	0.512198	0.439713	0.525799	0.518741
Iamiaceae	0.421233	-0.209481	-0.102942	0.0107954	-0.017521	-0.371712	-0.182879	-0.17765	0.047808	0.523361	0.550781	0.456418	0.546967	1	0.655577	0.367308	0.372442	0.729391	0.525782	0.558084	0.621732	0.633042	0.820465	0.775019	0.639682	0.655018	0.755701	0.761985	0.679225	0.862024	0.633797	0.810503	0.835442	0.774627	0.693805	0.717821	0.829492	0.677909	0.594441	0.564844	0.863017	0.596575	0.719406	0.561744	0.832017	0.75461	0.803276	0.779168	0.854181
Ilumatobacteraceae	0.461801	-0.0585883	-0.125326	0.0744149	0.102294	-0.249493	-0.136692	-0.0839585	-0.0903272	0.657896	0.548953	0.607471	0.359655	0.655577	1	0.618584	0.342373	0.756235	0.535896	0.73301	0.657258	0.667775	0.651372	0.706294	0.738846	0.765267	0.609768	0.622087	0.739631	0.698821	0.64501	0.732605	0.66406	0.672309	0.671564	0.671592	0.730837	0.660862	0.710346	0.724274	0.722122	0.497373	0.727351	0.489894	0.667017	0.669247	0.68125	0.806357	0.752163
Acidothermaceae	0.0885929	-0.139429	0.0249385	-0.10237	0.261811	-0.132061	0.10503	-0.224741	-0.0645699	0.488961	0.263396	0.465915	0.408837	0.367308	0.618584	1	0.457054	0.629285	0.421466	0.764047	0.606875	0.651817	0.466693	0.516691	0.716998	0.662804	0.545974	0.366112	0.635894	0.420236	0.355239	0.44928	0.361315	0.552713	0.623269	0.552976	0.551425	0.504591	0.809559	0.811458	0.529684	0.55368	0.71678	0.498902	0.507523	0.529153	0.539152	0.597927	0.551926
Actinomycetaceae	-0.0176311	-0.17708	0.169395	-0.0817947	0.151295	0.0633098	0.0412816	-0.283332	0.100749	0.195095	-0.0376137	0.0531149	0.325417	0.372442	0.342373	0.457054	1	0.420392	0.39994	0.548506	0.378996	0.494365	0.48562	0.390052	0.439592	0.471482	0.413049	0.375862	0.434958	0.340945	0.262236	0.338275	0.392177	0.426869	0.603663	0.477907	0.524029	0.367345	0.624173	0.532469	0.459644	0.584611	0.596546	0.473479	0.472291	0.478735	0.415119	0.405908	0.384193
Actinopolysporaceae	0.439491	-0.171941	-0.0648082	0.0720428	-0.0146858	-0.169472	-0.189096	-0.141372	0.0956094	0.56053	0.450263	0.496562	0.51324	0.729391	0.756235	0.629285	0.420392	1	0.572208	0.751247	0.755565	0.683122	0.805522	0.755973	0.759433	0.763982	0.625932	0.687543	0.722315	0.736683	0.575349	0.768488	0.742911	0.748686	0.761708	0.730191	0.813092	0.706639	0.701358	0.739739	0.844182	0.718352	0.782437	0.628631	0.786967	0.73585	0.763104	0.802192	0.828474
Bifidobacteriaceae	0.388559	-0.296948	-0.253789	-0.0553255	0.268218	-0.176734	-0.0334258	-0.313134	-0.233725	0.539296	0.39578	0.32078	0.475342	0.525782	0.535896	0.421466	0.39994	0.572208	1	0.686227	0.69797	0.598817	0.573786	0.609102	0.603385	0.54744	0.393765	0.34398	0.522032	0.460237	0.566105	0.571307	0.563965	0.544987	0.644935	0.536788	0.640649	0.556523	0.564871	0.466389	0.580711	0.564324	0.490726	0.43159	0.554766	0.66466	0.608777	0.661316	0.482863
Candidatus.Nanopelagicaceae	0.278442	-0.194653	-0.0451828	-0.0378374	0.211479	-0.143406	0.115135	-0.23278	-0.106167	0.634182	0.391033	0.476024	0.502645	0.558084	0.73301	0.764047	0.548506	0.751247	0.686227	1	0.721023	0.811941	0.663135	0.672931	0.819158	0.758643	0.598364	0.497715	0.720858	0.553241	0.564139	0.601915	0.535538	0.631892	0.735815	0.715125	0.724873	0.631134	0.852694	0.838644	0.694371	0.673585	0.793064	0.577554	0.629124	0.71579	0.636862	0.748222	0.678131
Catenulisporaceae	0.4355	-0.236321	0.0308804	0.0440046	0.0477789	-0.213504	0.00231603	-0.254491	0.00411739	0.695153	0.62916	0.405402	0.508038	0.621732	0.657258	0.606875	0.378996	0.755565	0.69797	0.721023	1	0.78987	0.786108	0.826722	0.850602	0.80857	0.602925	0.609718	0.791222	0.649875	0.703734	0.723403	0.562523	0.756466	0.777197	0.752812	0.797228	0.769127	0.639675	0.627814	0.803303	0.664303	0.748652	0.6068	0.676396	0.821441	0.736447	0.855234	0.732881
Corynebacteriaceae	0.259077	-0.216345	0.0582271	0.00776931	0.123028	-0.285074	0.147702	-0.275323	-0.0129346	0.768564	0.658884	0.506261	0.464301	0.633042	0.667775	0.651817	0.494365	0.683122	0.598817	0.811941	0.78987	1	0.760221	0.877324	0.918122	0.865528	0.668637	0.741188	0.826242	0.703862	0.776232	0.773439	0.631232	0.783852	0.875891	0.891057	0.833458	0.86576	0.757515	0.733681	0.835742	0.678391	0.882134	0.747818	0.779789	0.873826	0.790388	0.872615	0.714713
Dietziaceae	0.438557	-0.309906	-0.0334757	-0.0237404	-0.0864219	-0.35918	-0.0463706	-0.253166	0.0493168	0.644407	0.602062	0.49281	0.559159	0.820465	0.651372	0.466693	0.48562	0.805522	0.573786	0.663135	0.786108	0.760221	1	0.875096	0.774056	0.79579	0.743416	0.827845	0.770019	0.894434	0.699403	0.861715	0.814086	0.841937	0.832967	0.858003	0.912577	0.823733	0.683081	0.676637	0.940644	0.744031	0.824783	0.714945	0.909064	0.875868	0.856576	0.86317	0.881779
Gordoniaceae	0.403603	-0.215847	0.0309085	0.0952869	0.00358607	-0.295167	0.00759904	-0.191387	0.0432036	0.793801	0.781756	0.550678	0.452539	0.775019	0.706294	0.516691	0.390052	0.755973	0.609102	0.672931	0.826722	0.877324	0.875096	1	0.860802	0.893718	0.659516	0.856271	0.832059	0.830111	0.844892	0.904251	0.820496	0.875075	0.876801	0.92245	0.925146	0.971396	0.665585	0.602781	0.912561	0.721187	0.853886	0.749573	0.896142	0.9276	0.915834	0.954938	0.797361
Mycobacteriaceae	0.442851	-0.119101	0.040426	0.0969456	0.0771382	-0.242684	0.0302235	-0.183164	-0.0879384	0.855691	0.71356	0.60902	0.500744	0.639682	0.738846	0.716998	0.439592	0.759433	0.603385	0.819158	0.850602	0.918122	0.774056	0.860802	1	0.947748	0.73085	0.724622	0.93717	0.691815	0.791982	0.806144	0.644371	0.754844	0.797891	0.896307	0.818129	0.828876	0.803843	0.790328	0.831985	0.669802	0.875646	0.676827	0.746232	0.887105	0.745484	0.919872	0.776767
Nocardiaceae	0.440033	-0.110307	0.0587394	0.097586	0.0381635	-0.280762	0.0470001	-0.184575	-0.0668502	0.88092	0.744329	0.662432	0.458182	0.655018	0.765267	0.662804	0.471482	0.763982	0.54744	0.758643	0.80857	0.865528	0.79579	0.893718	0.947748	1	0.706757	0.799727	0.955701	0.725393	0.810171	0.860488	0.71807	0.738695	0.806216	0.92111	0.834653	0.8775	0.783433	0.750726	0.842231	0.673311	0.905229	0.712856	0.783205	0.893617	0.769732	0.940619	0.789793
Segniliparaceae	0.257193	-0.285674	-0.154453	-0.168909	0.066772	-0.458713	0.0647929	-0.360407	-0.0474115	0.541404	0.517465	0.454803	0.548691	0.755701	0.609768	0.545974	0.413049	0.625932	0.393765	0.598364	0.602925	0.668637	0.743416	0.659516	0.73085	0.706757	1	0.628617	0.767095	0.756569	0.609826	0.68471	0.656324	0.634649	0.635993	0.707187	0.741878	0.598392	0.739484	0.691899	0.746172	0.611799	0.76983	0.544157	0.702342	0.716676	0.661679	0.705294	0.775324
Tsukamurellaceae	0.409974	-0.103454	0.176124	0.200034	0.00811238	-0.297639	-0.0599889	-0.00874718	0.130823	0.727808	0.718937	0.619667	0.467249	0.761985	0.622087	0.366112	0.375862	0.687543	0.34398	0.497715	0.609718	0.741188	0.827845	0.856271	0.724622	0.799727	0.628617	1	0.786556	0.855	0.795131	0.895052	0.814522	0.760351	0.716442	0.894814	0.795482	0.838514	0.603404	0.54103	0.872667	0.550073	0.805406	0.663721	0.860047	0.815144	0.775825	0.81924	0.816343
Frankiaceae	0.468682	-0.0893642	0.0656249	0.0811238	0.10085	-0.32599	0.0321933	-0.201763	-0.05209	0.874258	0.740495	0.643211	0.519602	0.679225	0.739631	0.635894	0.434958	0.722315	0.522032	0.720858	0.791222	0.826242	0.770019	0.832059	0.93717	0.955701	0.767095	0.786556	1	0.721772	0.815635	0.83698	0.669323	0.705957	0.727374	0.879657	0.784335	0.795047	0.779484	0.754802	0.815577	0.599612	0.858948	0.603134	0.723146	0.844611	0.680997	0.90139	0.816001
Geodermatophilaceae	0.402333	-0.18677	-0.0206335	0.0271269	0.0449837	-0.433347	-0.137899	-0.16314	0.131704	0.590854	0.615155	0.539693	0.49941	0.862024	0.698821	0.420236	0.340945	0.736683	0.460237	0.553241	0.649875	0.703862	0.894434	0.830111	0.691815	0.725393	0.756569	0.855	0.721772	1	0.69345	0.883067	0.850634	0.869114	0.768735	0.802247	0.874228	0.786223	0.638316	0.619148	0.924231	0.585883	0.780844	0.595254	0.908827	0.800987	0.853402	0.836808	0.885161
Glycomycetaceae	0.390226	-0.18129	0.00513568	0.122572	0.120346	-0.328341	0.0697597	-0.116146	-0.123342	0.845505	0.816584	0.63091	0.548498	0.633797	0.64501	0.355239	0.262236	0.575349	0.566105	0.564139	0.703734	0.776232	0.699403	0.844892	0.791982	0.810171	0.609826	0.795131	0.815635	0.69345	1	0.834755	0.732344	0.641898	0.651103	0.836963	0.746289	0.82962	0.601359	0.503416	0.743368	0.498567	0.703347	0.57862	0.724209	0.837741	0.694649	0.858063	0.666825
Jiangellaceae	0.468151	-0.0843338	0.0102533	0.177981	0.0443457	-0.329901	-0.110779	-0.0814894	0.0577605	0.791558	0.775712	0.662313	0.546955	0.810503	0.732605	0.44928	0.338275	0.768488	0.571307	0.601915	0.723403	0.773439	0.861715	0.904251	0.806144	0.860488	0.68471	0.895052	0.83698	0.883067	0.834755	1	0.893778	0.800889	0.79912	0.895286	0.896975	0.873815	0.642181	0.603284	0.918436	0.623119	0.80843	0.649507	0.895704	0.886054	0.868265	0.916156	0.869104
Kineosporiaceae	0.414963	-0.235557	-0.134213	0.0323548	0.0561501	-0.303177	-0.19139	-0.149074	0.0291022	0.604213	0.598311	0.575817	0.487156	0.835442	0.66406	0.361315	0.392177	0.742911	0.563965	0.535538	0.562523	0.631232	0.814086	0.820496	0.644371	0.71807	0.656324	0.814522	0.669323	0.850634	0.732344	0.893778	1	0.727258	0.740045	0.799857	0.852706	0.783867	0.615613	0.498448	0.834278	0.642944	0.731637	0.64761	0.894988	0.798958	0.866404	0.808759	0.778148
Beutenbergiaceae	0.361757	-0.0974453	0.133929	0.116285	0.0196514	-0.270378	-0.0943268	-0.12561	0.226846	0.577922	0.586558	0.435798	0.40869	0.774627	0.672309	0.552713	0.426869	0.748686	0.544987	0.631892	0.756466	0.783852	0.841937	0.875075	0.754844	0.738695	0.634649	0.760351	0.705957	0.869114	0.641898	0.800889	0.727258	1	0.859862	0.78351	0.89465	0.824839	0.644012	0.653641	0.912245	0.713521	0.815978	0.679725	0.875948	0.796603	0.888514	0.844473	0.835538
Bogoriellaceae	0.287019	-0.256238	0.0343672	-0.0560121	0.0400026	-0.267979	-0.0325741	-0.342322	0.152198	0.60307	0.497445	0.380595	0.47104	0.693805	0.671564	0.623269	0.603663	0.761708	0.644935	0.735815	0.777197	0.875891	0.832967	0.876801	0.797891	0.806216	0.635993	0.716442	0.727374	0.768735	0.651103	0.79912	0.740045	0.859862	1	0.832259	0.922775	0.860028	0.701213	0.681578	0.889354	0.804179	0.877471	0.793775	0.880663	0.848407	0.888781	0.845366	0.76039
Brevibacteriaceae	0.39632	-0.189281	0.102581	0.117692	0.0608738	-0.264071	0.0653988	-0.155067	0.0462744	0.839769	0.751728	0.647495	0.461755	0.717821	0.671592	0.552976	0.477907	0.730191	0.536788	0.715125	0.752812	0.891057	0.858003	0.92245	0.896307	0.92111	0.707187	0.894814	0.879657	0.802247	0.836963	0.895286	0.799857	0.78351	0.832259	1	0.866292	0.906572	0.753501	0.669472	0.891071	0.721402	0.887385	0.76246	0.871537	0.952989	0.828449	0.905187	0.807687
Cellulomonadaceae	0.351437	-0.22198	-0.0281371	0.0396226	0.0479911	-0.263055	-0.0599462	-0.232431	0.119636	0.659323	0.611276	0.467789	0.52121	0.829492	0.730837	0.551425	0.524029	0.813092	0.640649	0.724873	0.797228	0.833458	0.912577	0.925146	0.818129	0.834653	0.741878	0.795482	0.784335	0.874228	0.746289	0.896975	0.852706	0.89465	0.922775	0.866292	1	0.874253	0.726314	0.700195	0.953158	0.777882	0.877479	0.72499	0.928796	0.897354	0.928783	0.915181	0.869994
Dermabacteraceae	0.339723	-0.222625	0.0662967	0.0675774	0.00516542	-0.31556	0.0728282	-0.206496	0.0686019	0.791676	0.76915	0.551896	0.391913	0.677909	0.660862	0.504591	0.367345	0.706639	0.556523	0.631134	0.769127	0.86576	0.823733	0.971396	0.828876	0.8775	0.598392	0.838514	0.795047	0.786223	0.82962	0.873815	0.783867	0.824839	0.860028	0.906572	0.874253	1	0.621597	0.570544	0.85796	0.703105	0.819185	0.768879	0.872708	0.902133	0.878332	0.913573	0.725747
Dermacoccaceae	0.181849	-0.306014	-0.0538844	-0.128178	0.289832	-0.273905	0.136163	-0.300661	-0.163745	0.630132	0.406699	0.571393	0.51939	0.594441	0.710346	0.809559	0.624173	0.701358	0.564871	0.852694	0.639675	0.757515	0.683081	0.665585	0.803843	0.783433	0.739484	0.603404	0.779484	0.638316	0.601359	0.642181	0.615613	0.644012	0.701213	0.753501	0.726314	0.621597	1	0.865017	0.701454	0.609917	0.834671	0.55746	0.692032	0.730579	0.663409	0.752519	0.706707
Dermatophilaceae	0.227311	-0.137087	0.0032894	-0.0819788	0.165239	-0.242989	0.0902664	-0.183981	-0.0792875	0.577184	0.36103	0.58582	0.527478	0.564844	0.724274	0.811458	0.532469	0.739739	0.466389	0.838644	0.627814	0.733681	0.676637	0.602781	0.790328	0.750726	0.691899	0.54103	0.754802	0.619148	0.503416	0.603284	0.498448	0.653641	0.681578	0.669472	0.700195	0.570544	0.865017	1	0.718134	0.609728	0.801137	0.545528	0.65919	0.646798	0.605568	0.718729	0.747884
Intrasporangiaceae	0.443306	-0.17401	0.0491803	0.0760758	-0.00469604	-0.309341	-0.101605	-0.173339	0.141735	0.678535	0.654265	0.535013	0.551962	0.863017	0.722122	0.529684	0.459644	0.844182	0.580711	0.694371	0.803303	0.835742	0.940644	0.912561	0.831985	0.842231	0.746172	0.872667	0.815577	0.924231	0.743368	0.918436	0.834278	0.912245	0.889354	0.891071	0.953158	0.85796	0.701454	0.718134	1	0.732698	0.883429	0.727715	0.937173	0.898179	0.900224	0.913527	0.930574
Jonesiaceae	0.225929	-0.20849	0.0616488	0.0119897	-0.0492667	-0.0658779	0.0286008	-0.244199	0.2452	0.499207	0.361495	0.320183	0.377318	0.596575	0.497373	0.55368	0.584611	0.718352	0.564324	0.673585	0.664303	0.678391	0.744031	0.721187	0.669802	0.673311	0.611799	0.550073	0.599612	0.585883	0.498567	0.623119	0.642944	0.713521	0.804179	0.721402	0.777882	0.703105	0.609917	0.609728	0.732698	1	0.756979	0.757748	0.747386	0.738564	0.729148	0.673181	0.660906
Microbacteriaceae	0.308766	-0.15577	0.0893898	0.0251435	0.0281744	-0.299801	0.0507993	-0.232921	0.0593797	0.712471	0.57592	0.556335	0.491544	0.719406	0.727351	0.71678	0.596546	0.782437	0.490726	0.793064	0.748652	0.882134	0.824783	0.853886	0.875646	0.905229	0.76983	0.805406	0.858948	0.780844	0.703347	0.80843	0.731637	0.815978	0.877471	0.887385	0.877479	0.819185	0.834671	0.801137	0.883429	0.756979	1	0.803142	0.835205	0.842058	0.82336	0.869456	0.84416
Micrococcaceae	0.23205	-0.324255	0.0294545	-0.103475	-0.171263	-0.26953	0.144028	-0.330526	0.0451635	0.543072	0.505517	0.395276	0.29199	0.561744	0.489894	0.498902	0.473479	0.628631	0.43159	0.577554	0.6068	0.747818	0.714945	0.749573	0.676827	0.712856	0.544157	0.663721	0.603134	0.595254	0.57862	0.649507	0.64761	0.679725	0.793775	0.76246	0.72499	0.768879	0.55746	0.545528	0.727715	0.757748	0.803142	1	0.736397	0.756175	0.75633	0.6726	0.634153
Promicromonosporaceae	0.362115	-0.278097	-0.00320191	0.00482421	0.020108	-0.342647	-0.105962	-0.187221	0.0902086	0.633637	0.589933	0.5652	0.521378	0.832017	0.667017	0.507523	0.472291	0.786967	0.554766	0.629124	0.676396	0.779789	0.909064	0.896142	0.746232	0.783205	0.702342	0.860047	0.723146	0.908827	0.724209	0.895704	0.894988	0.875948	0.880663	0.871537	0.928796	0.872708	0.692032	0.65919	0.937173	0.747386	0.835205	0.736397	1	0.86062	0.941429	0.864321	0.837612
Ruaniaceae	0.376038	-0.248159	0.0432954	0.073013	0.0645588	-0.262719	0.0844559	-0.238638	0.0176768	0.788583	0.727635	0.54892	0.512198	0.75461	0.669247	0.529153	0.478735	0.73585	0.66466	0.71579	0.821441	0.873826	0.875868	0.9276	0.887105	0.893617	0.716676	0.815144	0.844611	0.800987	0.837741	0.886054	0.798958	0.796603	0.848407	0.952989	0.897354	0.902133	0.730579	0.646798	0.898179	0.738564	0.842058	0.756175	0.86062	1	0.850826	0.921648	0.796455
Sanguibacteraceae	0.306706	-0.284426	-0.0638044	-0.00196716	0.020142	-0.312351	-0.0664558	-0.211764	0.0754363	0.609264	0.616207	0.511791	0.439713	0.803276	0.68125	0.539152	0.415119	0.763104	0.608777	0.636862	0.736447	0.790388	0.856576	0.915834	0.745484	0.769732	0.661679	0.775825	0.680997	0.853402	0.694649	0.868265	0.866404	0.888514	0.888781	0.828449	0.928783	0.878332	0.663409	0.605568	0.900224	0.729148	0.82336	0.75633	0.941429	0.850826	1	0.869974	0.794726
Micromonosporaceae	0.462957	-0.156667	-0.0268084	0.105654	0.0770528	-0.3039	-0.0440119	-0.166464	-0.0551963	0.842159	0.766781	0.63855	0.525799	0.779168	0.806357	0.597927	0.405908	0.802192	0.661316	0.748222	0.855234	0.872615	0.86317	0.954938	0.919872	0.940619	0.705294	0.81924	0.90139	0.836808	0.858063	0.916156	0.808759	0.844473	0.845366	0.905187	0.915181	0.913573	0.752519	0.718729	0.913527	0.673181	0.869456	0.6726	0.864321	0.921648	0.869974	1	0.832074
Nakamurellaceae	0.440435	-0.109586	0.0583801	0.094083	0.00969443	-0.316799	-0.0866093	-0.11958	0.154641	0.654994	0.603975	0.54544	0.518741	0.854181	0.752163	0.551926	0.384193	0.828474	0.482863	0.678131	0.732881	0.714713	0.881779	0.797361	0.776767	0.789793	0.775324	0.816343	0.816001	0.885161	0.666825	0.869104	0.778148	0.835538	0.76039	0.807687	0.869994	0.725747	0.706707	0.747884	0.930574	0.660906	0.84416	0.634153	0.837612	0.796455	0.794726	0.832074	1
Nocardioidaceae	0.431974	-0.115945	0.0259125	0.117609	0.0489221	-0.270736	-0.0152401	-0.13589	-0.0675774	0.840555	0.738208	0.665228	0.543452	0.727647	0.779309	0.694167	0.431618	0.812108	0.616611	0.78659	0.849162	0.900852	0.831718	0.934978	0.939977	0.95366	0.673083	0.798079	0.901793	0.772146	0.807236	0.882424	0.741111	0.834494	0.856868	0.901407	0.887746	0.90371	0.767352	0.782228	0.892627	0.692336	0.900233	0.721494	0.847604	0.895621	0.85558	0.969583	0.81031
Propionibacteriaceae	0.12115	-0.379544	0.0388892	-0.188256	0.100275	-0.121406	0.0474696	-0.454766	0.11782	0.437259	0.248637	0.199354	0.385071	0.53194	0.442638	0.543188	0.786992	0.63081	0.581058	0.655463	0.624699	0.68461	0.738017	0.699426	0.610672	0.665358	0.482902	0.575564	0.583933	0.5804	0.468213	0.60449	0.649592	0.650903	0.833924	0.69524	0.774364	0.691712	0.672673	0.561219	0.69584	0.764849	0.75603	0.720113	0.721727	0.711956	0.707765	0.653789	0.577173
Pseudonocardiaceae	0.547566	-0.00405541	0.106209	0.23214	-0.110478	-0.203454	-0.130413	-0.0520881	0.0464451	0.804636	0.726817	0.579446	0.423927	0.710539	0.657352	0.466714	0.413593	0.696422	0.50127	0.634025	0.733469	0.826681	0.832148	0.901104	0.858527	0.883031	0.587064	0.844794	0.836297	0.779242	0.779613	0.874351	0.761724	0.793015	0.80105	0.912572	0.84283	0.87131	0.616973	0.597082	0.869896	0.654258	0.829456	0.723955	0.815907	0.885675	0.78532	0.898527	0.767457
Sporichthyaceae	0.442663	-0.255934	-0.0533695	-0.00338106	0.0464789	-0.19807	0.045623	-0.269214	-0.0940278	0.69483	0.524879	0.429899	0.482868	0.55169	0.69439	0.652531	0.391073	0.757129	0.734964	0.771426	0.902799	0.71526	0.750061	0.75875	0.819476	0.788297	0.565626	0.538303	0.763428	0.565917	0.6471	0.67355	0.550128	0.652341	0.723133	0.723349	0.750157	0.696358	0.698589	0.676761	0.726306	0.65852	0.699039	0.546192	0.622439	0.776479	0.652518	0.808348	0.697497
Streptomycetaceae	0.505048	-0.071674	0.0805106	0.151758	0.0544279	-0.250454	-0.0203624	-0.108923	-0.0613861	0.85932	0.760238	0.697826	0.514054	0.697687	0.75819	0.655479	0.437244	0.758827	0.598092	0.769106	0.830444	0.87445	0.815432	0.890516	0.953895	0.955731	0.698109	0.787259	0.929357	0.749744	0.805506	0.868477	0.719995	0.780391	0.798275	0.925464	0.832049	0.850904	0.778181	0.754187	0.860375	0.666859	0.868815	0.689548	0.800751	0.916055	0.795819	0.937673	0.791031
Nocardiopsaceae	0.473372	-0.229297	0.117233	0.111083	-0.0931027	-0.271792	0.00529575	-0.141681	0.0653427	0.763741	0.754675	0.600558	0.441006	0.717929	0.556228	0.422213	0.335405	0.69305	0.503011	0.522367	0.75478	0.733691	0.824896	0.903259	0.771082	0.821521	0.57945	0.842503	0.781076	0.728411	0.800301	0.832706	0.771271	0.754584	0.742552	0.893933	0.790517	0.880819	0.560114	0.496891	0.830265	0.708858	0.749835	0.730686	0.835174	0.878425	0.801395	0.842726	0.728621
Streptosporangiaceae	0.494567	-0.162251	-0.0276254	0.1225	0.072159	-0.270746	-0.0660959	-0.11671	-0.0658825	0.799769	0.776997	0.652942	0.554635	0.8062	0.755821	0.577799	0.362676	0.810575	0.652811	0.722881	0.844135	0.837746	0.863995	0.929137	0.893403	0.897054	0.669254	0.820141	0.866307	0.825877	0.815096	0.912378	0.796603	0.831129	0.801862	0.890307	0.890564	0.879545	0.708264	0.696278	0.914918	0.627164	0.815137	0.654341	0.859424	0.909502	0.853734	0.963151	0.826698
Thermomonosporaceae	0.361948	-0.105207	-0.00435516	0	0.195897	-0.259559	0.00700241	-0.145754	-0.204906	0.685297	0.544197	0.648233	0.556377	0.637462	0.753289	0.798701	0.49099	0.67614	0.52341	0.823776	0.702094	0.799445	0.681885	0.724086	0.848506	0.817976	0.669985	0.615148	0.810318	0.660215	0.625545	0.661325	0.559065	0.7252	0.700892	0.739155	0.723196	0.670809	0.85552	0.871683	0.735615	0.532293	0.818275	0.573557	0.682829	0.720564	0.677418	0.818488	0.695258
Atopobiaceae	0.30407	-0.161661	0.0825596	0.0372671	0.022198	-0.156667	-0.0309492	-0.245644	0.167467	0.565367	0.431074	0.386169	0.471491	0.743932	0.565779	0.502335	0.708931	0.710263	0.55506	0.665798	0.671149	0.686873	0.851299	0.780498	0.693106	0.769861	0.64734	0.724536	0.727098	0.749829	0.576108	0.761114	0.753892	0.766421	0.80643	0.791547	0.863517	0.720912	0.703544	0.637047	0.835102	0.791118	0.84175	0.709697	0.80485	0.802135	0.761222	0.777375	0.770147
Coriobacteriaceae	0.428242	-0.132673	-0.147016	0.215658	0.180825	-0.0714591	-0.0473832	-0.0113326	-0.0932297	0.703236	0.708862	0.601474	0.385599	0.68165	0.645286	0.383496	0.249098	0.681526	0.621729	0.604971	0.622498	0.61194	0.705167	0.750683	0.68212	0.710038	0.498725	0.664745	0.681568	0.67232	0.678595	0.77118	0.718825	0.667977	0.567379	0.730486	0.722813	0.688879	0.586409	0.528099	0.736936	0.547732	0.599816	0.515752	0.696138	0.759975	0.689361	0.785383	0.690995
Eggerthellaceae	0.587364	0.0615155	-0.0680043	0.162818	0.216051	-0.361878	-0.119573	0.0861311	-0.179552	0.660534	0.697003	0.657695	0.439746	0.540862	0.588181	0.296746	0.0106944	0.372338	0.455452	0.390604	0.512422	0.434972	0.470985	0.498783	0.550769	0.537856	0.479342	0.544471	0.651025	0.560675	0.619433	0.624541	0.441902	0.493293	0.33297	0.505667	0.464731	0.43353	0.440616	0.434647	0.539726	0.171416	0.418024	0.193639	0.44231	0.481863	0.413763	0.596213	0.591428
Egibacteraceae	0.573007	-0.162936	-0.11122	0.128301	0.0143704	-0.273166	-0.173649	-0.0617442	-0.0900514	0.675536	0.658949	0.593849	0.625103	0.796579	0.680518	0.506602	0.262556	0.788562	0.591275	0.595506	0.779064	0.632223	0.855665	0.781229	0.756181	0.746027	0.680023	0.719963	0.763556	0.792468	0.695519	0.828388	0.741502	0.740643	0.666099	0.739014	0.806375	0.709363	0.592917	0.652877	0.84702	0.565333	0.678154	0.536178	0.789594	0.776139	0.747589	0.831541	0.843755
Egicoccaceae	0.442119	-0.266582	-0.0150017	0.00995802	-0.00849234	-0.201919	-0.0456948	-0.311758	-0.00107771	0.59386	0.473964	0.247559	0.482712	0.646253	0.575848	0.508618	0.377287	0.746602	0.722612	0.665704	0.899334	0.702163	0.733137	0.765108	0.750575	0.717639	0.521236	0.559428	0.705704	0.5599	0.590979	0.657224	0.539202	0.662049	0.734213	0.669529	0.730238	0.690323	0.544068	0.521806	0.730576	0.63335	0.648535	0.536957	0.629362	0.750304	0.679032	0.770319	0.650171
Euzebyaceae	0.617879	-0.186001	-0.0873941	0.0692048	0.074683	-0.308576	-0.133916	-0.188715	-0.114485	0.765961	0.694536	0.611057	0.568211	0.699695	0.739026	0.579161	0.338599	0.779367	0.636737	0.699537	0.823721	0.705502	0.805627	0.777412	0.840362	0.835312	0.713405	0.712016	0.86715	0.748888	0.733947	0.816483	0.707773	0.703717	0.705947	0.814897	0.759361	0.712344	0.717981	0.659672	0.816961	0.595618	0.741689	0.556078	0.727477	0.822006	0.688276	0.83758	0.833314
Baekduiaceae	0.583652	-0.09663	-0.0230604	0.135179	-0.0235767	-0.177255	-0.177255	-0.146714	-0.0385488	0.673313	0.595951	0.411928	0.498098	0.619568	0.614004	0.560211	0.322006	0.726484	0.657938	0.709669	0.878019	0.755761	0.762437	0.811314	0.80085	0.764237	0.51019	0.604777	0.732239	0.647208	0.598611	0.700728	0.559618	0.755681	0.773811	0.7179	0.768386	0.755519	0.558056	0.574488	0.773365	0.620894	0.704175	0.598969	0.680441	0.745422	0.718486	0.820383	0.666728
Rubrobacteraceae	0.487943	-0.0493411	-0.00606617	0.220305	-0.000768952	-0.301856	-0.0668134	-0.0179531	-0.0354999	0.862038	0.827681	0.708227	0.488013	0.691141	0.618041	0.360156	0.250032	0.647656	0.521286	0.5217	0.673697	0.727615	0.77464	0.867964	0.769694	0.84202	0.545856	0.862029	0.810114	0.762922	0.853547	0.926099	0.803051	0.694342	0.676579	0.85992	0.788451	0.859938	0.537987	0.496836	0.815842	0.527024	0.722403	0.6032	0.791336	0.827992	0.75176	0.879742	0.731259
Conexibacteraceae	0.369707	-0.0209301	-0.0253048	0.230145	0.0347405	-0.237608	-0.0579866	0.0357482	0.130727	0.728778	0.770949	0.681804	0.431307	0.700455	0.723665	0.368707	0.202837	0.698808	0.498697	0.511461	0.640007	0.68007	0.731153	0.845081	0.6998	0.755729	0.55356	0.786332	0.716064	0.766064	0.800569	0.887245	0.803665	0.744447	0.679185	0.795102	0.796542	0.832435	0.501281	0.511925	0.787175	0.577044	0.674323	0.567943	0.788264	0.794843	0.80412	0.839451	0.718978
Aquificaceae	0.464408	0.0665514	0.0262534	0.27009	0.098397	-0.150306	-0.0449083	0.104604	-0.0497748	0.754733	0.753695	0.740153	0.502263	0.621561	0.608628	0.296326	0.197789	0.566521	0.485133	0.515855	0.503833	0.562775	0.649502	0.698529	0.650117	0.702839	0.509749	0.719114	0.697252	0.63457	0.762623	0.821909	0.753164	0.534786	0.497673	0.747705	0.656476	0.657559	0.523015	0.46608	0.676585	0.491413	0.586766	0.434996	0.646757	0.721947	0.602178	0.736649	0.666752
Hydrogenothermaceae	0.281924	0.0345623	-0.0217029	0.091682	0.347674	-0.0760884	0.0363567	-0.00340253	-0.175418	0.545008	0.362337	0.547908	0.491262	0.530946	0.722303	0.602785	0.44026	0.602477	0.517859	0.82532	0.432248	0.592186	0.502201	0.466268	0.642813	0.61312	0.576591	0.445496	0.632916	0.482268	0.484902	0.534377	0.484303	0.433045	0.476362	0.570248	0.537027	0.402461	0.763947	0.760897	0.542064	0.419238	0.623459	0.323792	0.478006	0.548491	0.42202	0.589858	0.60804
Desulfurobacteriaceae	0.528582	-0.139694	-0.161645	0.0587218	0.093784	-0.202814	-0.0607717	-0.23317	-0.156819	0.699494	0.543907	0.422985	0.346274	0.655212	0.708009	0.498471	0.287627	0.697304	0.71507	0.772083	0.742106	0.659278	0.656144	0.693532	0.760709	0.725219	0.55598	0.507806	0.73467	0.569365	0.584189	0.662236	0.583162	0.591965	0.588968	0.666026	0.68811	0.604754	0.65032	0.568211	0.674953	0.534718	0.623489	0.405074	0.558963	0.711619	0.594606	0.771002	0.682076
Chthonomonadaceae	0.466718	-0.0770278	-0.125345	0.118518	0.0426279	-0.268459	-0.132785	-0.0634868	-0.132435	0.716008	0.542269	0.627811	0.532612	0.73475	0.738275	0.596522	0.320474	0.784017	0.600755	0.758172	0.688526	0.738082	0.693691	0.703201	0.825353	0.766706	0.643827	0.634696	0.785151	0.670643	0.647381	0.714181	0.606662	0.688221	0.645483	0.718956	0.710996	0.631042	0.736357	0.792753	0.76693	0.546235	0.727709	0.489564	0.687021	0.735	0.664156	0.81835	0.768084
Fimbriimonadaceae	0.541951	-0.260511	-0.275779	0.0300226	-0.0337111	-0.226714	-0.0768579	-0.206497	-0.311892	0.674223	0.618547	0.460441	0.33564	0.57684	0.611881	0.505992	0.132323	0.689885	0.697584	0.661638	0.766871	0.65648	0.617509	0.698043	0.73467	0.677068	0.438145	0.473258	0.635243	0.497718	0.565533	0.588964	0.488735	0.582587	0.568561	0.618351	0.604356	0.643713	0.526163	0.520338	0.639365	0.485009	0.54415	0.522651	0.537763	0.682189	0.598009	0.731925	0.580984
Bacteroidaceae	0.319303	0.794416	0.246478	0.768377	-0.154188	0.500213	-0.542303	0.888002	0.124306	-0.0282592	0.0464421	0.155954	-0.07762	-0.0787805	-0.0474368	-0.242148	-0.249525	-0.085299	-0.32444	-0.234968	-0.233233	-0.255704	-0.163578	-0.150529	-0.143049	-0.125803	-0.285244	-0.00234832	-0.14534	-0.0779204	-0.135582	-0.003076	-0.0607723	-0.0765978	-0.262557	-0.147446	-0.139362	-0.183052	-0.319293	-0.137856	-0.0895663	-0.201557	-0.168876	-0.246051	-0.112707	-0.223223	-0.143774	-0.105014	-0.052145
Barnesiellaceae	0.354031	0.498463	0.0542364	0.452084	0.247352	0.248036	-0.167919	0.455293	-0.153485	0.550308	0.360572	0.619971	0.225185	0.0890998	0.362107	0.430374	0.093361	0.251716	0.207773	0.428352	0.206901	0.283018	0.134045	0.198001	0.428733	0.412633	0.166743	0.20862	0.434838	0.111759	0.261861	0.269009	0.139408	0.167493	0.132915	0.315646	0.180941	0.163357	0.347665	0.458534	0.203553	0.210236	0.340202	0.086095	0.128473	0.204182	0.0920682	0.327219	0.278994
Dysgonomonadaceae	0.242551	0.406471	0.139247	0.308888	0.161274	0.143857	0.0946811	0.281218	-0.246564	0.520618	0.357467	0.508005	0.0928046	-0.130058	0.173577	0.315133	0.0365856	0.0148158	0.0964781	0.257687	0.15303	0.18672	-0.00760034	0.0703552	0.351497	0.350302	0.0681487	0.0689979	0.373554	-0.107995	0.200976	0.112445	-0.0901313	-0.0448992	-0.0194249	0.211479	-0.0149012	0.0913554	0.234709	0.314159	0.0151127	0.0729409	0.177968	0.0316742	-0.0899524	0.134071	-0.132698	0.191629	0.0742243
Muribaculaceae	0.28183	0.564129	0.284946	0.391582	0.256558	0.188513	-0.0457621	0.392842	-0.106166	0.451004	0.327112	0.380134	0.0900822	-0.144113	0.145423	0.27058	-0.0577186	-0.0760733	0.0433734	0.200167	0.148744	0.188773	-0.0939602	0.0680513	0.30587	0.268303	0.000602337	0.0602464	0.334451	-0.10616	0.222337	0.0553693	-0.149195	0.0277689	-0.043675	0.131142	-0.0417583	0.0783154	0.144919	0.235518	-0.020663	-0.0332666	0.144461	-0.0472989	-0.130769	0.056234	-0.133513	0.160235	0.0207132
Odoribacteraceae	0.319267	0.715417	0.168748	0.502871	-0.0870419	0.377153	-0.355638	0.554665	-0.0431581	0.150947	0.0694722	0.181037	-0.019651	-0.149767	0.0784482	0.141459	-0.032488	-0.022939	-0.210762	0.0367705	-0.079433	-0.0607898	-0.136083	-0.121801	0.142156	0.099381	-0.0512417	-0.0674196	0.134583	-0.154349	-0.0915027	-0.0541303	-0.200553	-0.0624586	-0.161636	-0.0659125	-0.113704	-0.147965	-0.0105892	0.163406	-0.0749248	-0.107408	0.026937	-0.16529	-0.201042	-0.139838	-0.231702	-0.00149413	0.0077728
Paludibacteraceae	0.230907	0.270267	0.0805977	0.193255	0.119189	0.069968	0.108901	0.239854	-0.232017	0.509029	0.342407	0.596364	0.146582	-0.058306	0.242556	0.367358	0.0169488	0.111665	0.107582	0.296647	0.191338	0.175457	0.052308	0.0814157	0.370808	0.350146	0.126838	0.103245	0.385269	-0.0590409	0.25504	0.148808	0.00119838	-0.0149955	-0.0199808	0.236718	0.0241674	0.0932804	0.3037	0.388679	0.0585322	0.127423	0.199407	0.0753895	-0.0304835	0.154273	-0.0747767	0.216312	0.160072
Porphyromonadaceae	0.335361	0.475337	0.170242	0.342917	0.0632217	0.123626	-0.0578003	0.390148	-0.119272	0.428593	0.289756	0.468085	0.00464479	-0.102794	0.150935	0.186934	-0.0385289	-0.0533943	-0.072659	0.167368	-0.000300233	0.0610459	-0.00928713	0.020663	0.228645	0.25571	0.0450892	0.102837	0.293909	-0.0470993	0.1248	0.105954	-0.0448526	-0.00980455	-0.0574649	0.152593	-0.00757883	0.045081	0.165478	0.241563	0.0116123	0.0325472	0.154066	0.020277	-0.0329164	0.0214133	-0.110612	0.109925	0.107239
Prevotellaceae	0.318883	0.489168	0.148086	0.336172	-0.00832426	0.341039	-0.192312	0.310604	-0.150989	0.318158	0.0895505	0.236332	0.0650718	-0.17847	0.137724	0.343675	0.1948	0.0410042	0.0704818	0.282633	0.166887	0.122049	0.0153291	0.0128503	0.293533	0.258058	-0.0150584	-0.0719882	0.258107	-0.160074	0.00445102	0.00937774	-0.144787	-0.00474207	0.057166	0.102668	0.0190431	0.006617	0.176132	0.299193	-0.0060196	0.146866	0.169434	0.03509	-0.0982368	0.0359522	-0.106357	0.118463	0.0401025
Rikenellaceae	0.707675	0.514044	0.057116	0.449501	0.0235636	-0.113634	-0.504738	0.413617	-0.0349185	0.514727	0.476737	0.571944	0.339152	0.381265	0.420798	0.130317	-0.120899	0.339593	0.232145	0.213785	0.29568	0.256558	0.257301	0.304389	0.392137	0.384965	0.20806	0.418513	0.463857	0.381272	0.401183	0.468749	0.319268	0.335697	0.188742	0.31295	0.287007	0.254685	0.1567	0.313561	0.395919	0.0509671	0.28994	0.0291983	0.273956	0.266732	0.217542	0.421037	0.434071
Tannerellaceae	0.442414	0.368992	0.132929	0.235636	0.232818	-0.159396	-0.238453	0.333476	-0.123367	0.356954	0.399334	0.411711	0.0938764	0.11348	0.171261	-0.0963099	-0.311469	-0.111595	-0.043714	-0.039631	-0.0249617	0.0201063	-0.0354825	0.0379952	0.115857	0.141854	0.0666859	0.203791	0.239571	0.165837	0.247283	0.223566	0.0724131	-0.00687799	-0.125259	0.0969029	-0.0271124	0.0338954	-0.0219893	0.032296	0.0741974	-0.329782	-0.00414079	-0.168018	0.0114415	0.0239107	-0.0535837	0.124907	0.156777
Tenuifilaceae	0.289063	0.275357	0.0702803	0.17442	0.0971798	0.0164386	0.113405	0.154993	-0.291838	0.566683	0.364566	0.560734	0.12079	-0.054418	0.267527	0.418735	0.0762202	0.123667	0.172954	0.35326	0.247445	0.261443	0.0705119	0.141683	0.451687	0.425534	0.156813	0.110568	0.458927	-0.0510191	0.296399	0.151956	-0.00753411	0.0396539	0.0334572	0.279974	0.0460806	0.153398	0.340893	0.413238	0.077759	0.15889	0.252711	0.128008	-0.0185328	0.207602	-0.0499605	0.275363	0.148227
Marinifilaceae	0.248623	0.428248	0.147688	0.385808	0.159216	0.182955	0.0107596	0.393174	-0.238717	0.539473	0.427243	0.550963	0.074867	-0.0534742	0.271726	0.337026	-0.0685753	0.0719499	0.0790777	0.268122	0.189784	0.224205	-0.0252829	0.133524	0.396021	0.348797	0.0541777	0.114473	0.36411	-0.067084	0.284578	0.149645	-0.0160952	0.036897	-0.0239341	0.2333	0.0094807	0.143915	0.235186	0.290769	0.0410351	0.0632536	0.169019	0.00503821	-0.0476546	0.158656	-0.0511999	0.249183	0.102561
Marinilabiliaceae	0.215919	0.147019	0.0966468	0.171309	0.296216	0.0393161	0.226335	0.133962	-0.286056	0.659111	0.496526	0.630932	0.290121	0.123935	0.392241	0.477832	0.16513	0.241585	0.318641	0.50663	0.330342	0.421686	0.229851	0.316392	0.544418	0.523543	0.243602	0.27636	0.542516	0.108553	0.444332	0.329738	0.178041	0.1686	0.203945	0.429157	0.24692	0.334009	0.48813	0.534476	0.243004	0.255429	0.362391	0.207338	0.177689	0.378266	0.124361	0.421345	0.283792
Prolixibacteraceae	0.301962	0.206545	-0.00960574	0.225372	0.224305	-0.0160523	0.155399	0.196288	-0.392554	0.646616	0.507132	0.678882	0.193401	0.0658716	0.280662	0.331321	0.0345615	0.129392	0.248137	0.369317	0.218803	0.303676	0.129241	0.201439	0.454169	0.44674	0.225853	0.2093	0.473152	0.0386439	0.381322	0.255912	0.109316	0.040311	0.0498271	0.366734	0.102248	0.204504	0.370207	0.395732	0.14064	0.135716	0.264014	0.141823	0.0738226	0.29757	0.022304	0.317807	0.198565
Salinivirgaceae	0.174136	0.12654	0.0900617	0.180637	0.22045	-0.0836471	0.156346	0.198612	-0.202789	0.631929	0.489354	0.743483	0.293768	0.198185	0.43771	0.432492	0.124324	0.283221	0.164992	0.392616	0.24521	0.329293	0.220443	0.280815	0.491672	0.511558	0.354329	0.367852	0.541662	0.205487	0.508232	0.394158	0.287515	0.163806	0.14009	0.447111	0.237842	0.296776	0.502749	0.513278	0.257292	0.250271	0.385208	0.197529	0.239934	0.363518	0.144782	0.399428	0.366912
Chitinophagaceae	0.297582	0.288617	0.131993	0.328445	0.242129	0.0930183	0.0963907	0.292215	-0.246569	0.678705	0.4856	0.648394	0.212187	0.0412118	0.337254	0.382937	0.0671107	0.172075	0.206664	0.405671	0.285135	0.338143	0.155426	0.226183	0.499338	0.482689	0.204235	0.249397	0.517239	0.0602145	0.42075	0.294064	0.094627	0.0780947	0.099176	0.406169	0.14197	0.237678	0.388578	0.442071	0.175934	0.165156	0.309114	0.130627	0.100756	0.326537	0.033528	0.348004	0.254367
Amoebophilaceae	0.288843	0.035649	0.0457853	0.0736603	0.0976267	-0.131429	-0.0167507	0.0623688	-0.168195	0.57571	0.420898	0.649791	0.435471	0.478978	0.655476	0.630463	0.348158	0.59905	0.338336	0.674655	0.49657	0.627178	0.469978	0.517642	0.682628	0.650716	0.501018	0.473288	0.622294	0.430622	0.482585	0.496633	0.378291	0.457733	0.48621	0.579459	0.486369	0.514527	0.610772	0.747362	0.520606	0.436043	0.596468	0.436936	0.508224	0.542701	0.461581	0.612854	0.490093
Bernardetiaceae	0.179296	0.167641	0.142284	0.243671	0.145101	0.149925	0.115774	0.185349	-0.0808111	0.56333	0.335714	0.471604	0.0861538	0.188948	0.516851	0.484077	0.246996	0.461627	0.279927	0.602434	0.342487	0.460672	0.30439	0.36699	0.568721	0.543747	0.194559	0.344663	0.497032	0.198163	0.363066	0.375652	0.283887	0.259196	0.269826	0.469722	0.304633	0.386697	0.49051	0.517633	0.318747	0.316345	0.408632	0.231121	0.267585	0.405794	0.240581	0.463873	0.363365
Cyclobacteriaceae	0.241868	0.288824	0.272603	0.164518	0.253991	-0.00631777	0.176471	0.171442	-0.0613848	0.578503	0.36153	0.574341	0.0787812	0.0159789	0.309926	0.396575	0.0676642	0.130006	0.123202	0.408353	0.201323	0.303985	0.117079	0.181011	0.42919	0.427526	0.140514	0.204389	0.470945	0.0654036	0.300352	0.219977	0.0644528	0.105648	0.103144	0.344496	0.10529	0.212465	0.354134	0.436679	0.14071	0.175747	0.290495	0.127038	0.078084	0.232147	-0.00260862	0.290453	0.229164
Cytophagaceae	0.256894	0.283958	0.168787	0.280799	0.212072	0.0576283	0.161018	0.172896	-0.222573	0.720396	0.489139	0.601902	0.175337	0.0612166	0.340807	0.465025	0.181221	0.192215	0.243244	0.488726	0.345603	0.447333	0.203971	0.306609	0.576935	0.562165	0.226388	0.283933	0.587422	0.0956918	0.428744	0.31482	0.104597	0.171309	0.191346	0.463811	0.211861	0.318335	0.468094	0.489395	0.229252	0.232731	0.411603	0.214377	0.134267	0.38129	0.0925421	0.413694	0.28101
Flammeovirgaceae	0.150264	0.267785	0.195556	0.267358	0.259632	0.132804	0.157008	0.253213	-0.0931464	0.586455	0.365344	0.556634	0.0694932	0.0345288	0.403607	0.46521	0.0776981	0.239094	0.127687	0.455596	0.250051	0.333063	0.0941737	0.218627	0.494002	0.465059	0.187542	0.208151	0.486625	0.0322539	0.366952	0.227501	0.09972	0.0968066	0.0809034	0.364824	0.120749	0.227326	0.42374	0.445233	0.13653	0.19633	0.303693	0.0659965	0.0785553	0.270709	0.0452029	0.342305	0.234721
Fulvivirgaceae	0.28741	0.121199	-0.0763581	0.145627	0.239836	0.0485138	0.0954903	0.13853	-0.451572	0.621626	0.447549	0.610551	0.206241	-0.0201428	0.310616	0.444942	0.0488159	0.178299	0.330771	0.416218	0.332535	0.308727	0.0925246	0.199026	0.486644	0.440776	0.165021	0.109948	0.466063	-0.0482082	0.358196	0.209856	0.050865	0.0317976	0.0747005	0.299588	0.106061	0.193936	0.406783	0.426694	0.107884	0.137308	0.248767	0.0941237	0.034809	0.242925	0.0433388	0.328287	0.160902
Hymenobacteraceae	0.353624	0.19218	0.0834116	0.203876	0.195765	0.00409801	0.0854606	0.118842	-0.294032	0.746606	0.509537	0.637938	0.24858	0.0894901	0.378465	0.506008	0.151423	0.252995	0.302882	0.525709	0.421346	0.474611	0.253843	0.340762	0.626539	0.590425	0.264851	0.281628	0.623372	0.127774	0.461784	0.338574	0.142087	0.202239	0.234423	0.478752	0.249434	0.336862	0.49572	0.538907	0.265625	0.263424	0.436789	0.256723	0.172733	0.39696	0.143218	0.464152	0.31509
Marivirgaceae	0.17568	0.0845897	0.176449	0.204846	0.239657	0.0922874	0.0791157	0.179659	-0.140013	0.531273	0.27072	0.506013	0.239816	0.11448	0.367122	0.444513	0.2843	0.256883	0.152465	0.401138	0.262188	0.304324	0.211101	0.200928	0.469359	0.440064	0.318261	0.308061	0.498878	0.106779	0.394066	0.286589	0.170643	0.0891058	0.143215	0.416714	0.210279	0.188368	0.523142	0.484443	0.209397	0.255168	0.355964	0.10439	0.196698	0.323681	0.0814429	0.302186	0.312712
Microscillaceae	0.361114	-0.118339	-0.280097	0.0228179	-0.126561	-0.304208	-0.216447	-0.131138	-0.214045	0.339035	0.345938	0.356208	0.330832	0.418573	0.300734	0.11577	0.170591	0.362816	0.349305	0.265614	0.361523	0.300796	0.361577	0.331951	0.337934	0.32052	0.365908	0.303349	0.366273	0.342155	0.385105	0.375923	0.344909	0.311838	0.276154	0.307263	0.332732	0.3063	0.283766	0.270877	0.361145	0.20031	0.337934	0.29922	0.336485	0.32872	0.346308	0.370176	0.352589
Roseivirgaceae	0.121261	0.219722	0.108922	0.28569	0.224846	-0.0653274	0.137828	0.293304	-0.098845	0.534745	0.429819	0.701656	0.291076	0.228941	0.352213	0.33204	0.0813229	0.266313	0.0915263	0.309135	0.0918908	0.27374	0.211386	0.226445	0.405743	0.410888	0.346461	0.394653	0.451645	0.244199	0.441815	0.408414	0.325593	0.146074	0.0775472	0.4155	0.197754	0.248063	0.425496	0.434837	0.245874	0.183681	0.311998	0.119852	0.255359	0.326329	0.145625	0.323057	0.354336
Blattabacteriaceae	0.119696	0.0900709	0.238282	0.164091	0.318962	-0.0215999	0.337318	0.0516166	-0.093059	0.695552	0.45544	0.615769	0.196506	0.218606	0.477027	0.533999	0.329356	0.331622	0.282348	0.613512	0.338913	0.535954	0.312938	0.415813	0.599048	0.620648	0.345132	0.444089	0.627001	0.251704	0.517163	0.417952	0.311137	0.271788	0.310884	0.587992	0.338969	0.443799	0.613992	0.570391	0.345287	0.389381	0.530874	0.309058	0.321088	0.482398	0.229901	0.489808	0.398155
Crocinitomicaceae	0.264178	0.362914	0.13683	0.365562	0.273403	-0.0343355	-0.00768705	0.411954	-0.113341	0.524257	0.491915	0.713651	0.341799	0.151114	0.345716	0.230126	-0.0408294	0.191171	0.209823	0.233786	0.170516	0.215541	0.161512	0.197062	0.335675	0.322991	0.17449	0.330443	0.379095	0.219074	0.429698	0.391033	0.262289	0.171168	0.0394217	0.30057	0.142625	0.211659	0.261848	0.317499	0.210729	0.0970925	0.211441	0.0139221	0.173917	0.233869	0.108882	0.31445	0.288906
Flavobacteriaceae	0.247844	0.367626	0.287117	0.340818	0.124477	0.136003	0.0745326	0.281518	-0.0825578	0.608811	0.371622	0.556109	0.119154	0.0579608	0.347713	0.444708	0.192576	0.193082	0.0881964	0.434404	0.239323	0.358413	0.151452	0.226178	0.514866	0.488101	0.206769	0.272875	0.514624	0.0739048	0.35984	0.267441	0.0999747	0.136919	0.129058	0.426672	0.144358	0.248068	0.418778	0.459534	0.184853	0.254094	0.36409	0.178605	0.118428	0.320659	0.0358365	0.330409	0.269992
Ichthyobacteriaceae	0.254788	-0.047891	-0.113993	0.0979724	0.145176	-0.100034	0.173266	0.123449	-0.338157	0.491666	0.489	0.605537	0.110454	0.173276	0.33068	0.205238	-0.114409	0.194254	0.270499	0.254983	0.232517	0.191912	0.163322	0.251546	0.29998	0.321649	0.180126	0.240752	0.293787	0.0884818	0.380926	0.243497	0.258889	0.0966293	0.0444596	0.292893	0.141018	0.234933	0.29027	0.216358	0.156056	0.19392	0.219036	0.195215	0.138233	0.260841	0.141242	0.313939	0.193583
Schleiferiaceae	0.453637	0.3125	0.000426913	0.313695	0.11057	0.174863	-0.152408	0.346079	-0.338115	0.526042	0.376914	0.57867	0.135869	0.114132	0.416973	0.389153	0.0952076	0.256352	0.208001	0.431366	0.240716	0.320319	0.122171	0.196482	0.471023	0.406899	0.165739	0.201033	0.406593	0.0342213	0.295498	0.222175	0.116847	0.101683	0.109515	0.347813	0.139118	0.17961	0.358648	0.435093	0.185894	0.130764	0.277286	0.159836	0.104861	0.266798	0.0774101	0.314599	0.226023
Weeksellaceae	0.324689	0.348082	0.31248	0.321018	0.260827	0.0164351	0.0890909	0.247739	-0.0821327	0.693134	0.47138	0.598876	0.159129	0.118687	0.422051	0.43275	0.150487	0.214162	0.19518	0.478273	0.300147	0.429541	0.204253	0.320917	0.545656	0.542753	0.238267	0.364467	0.583058	0.171672	0.467871	0.34687	0.166229	0.231699	0.197626	0.477268	0.219445	0.351811	0.455359	0.473065	0.250859	0.227961	0.417545	0.200508	0.196815	0.377647	0.118225	0.408922	0.317104
Haliscomenobacteraceae	0.216516	0.10798	0.0691927	0.179311	0.342842	-0.0378465	0.283784	0.105796	-0.348016	0.690986	0.544426	0.620091	0.294529	0.0263717	0.306745	0.446774	0.0674223	0.178543	0.300539	0.445923	0.373766	0.40982	0.188361	0.283851	0.530097	0.512884	0.248345	0.246311	0.561594	0.064815	0.471832	0.286732	0.0767021	0.108384	0.158673	0.404602	0.184503	0.297909	0.443292	0.465859	0.192028	0.155207	0.339428	0.180295	0.116909	0.340078	0.0792777	0.387026	0.245577
Saprospiraceae	0.17963	-0.0451763	0.0546848	-0.0425518	0.337919	0.00714216	0.266454	-0.0544383	-0.229194	0.543148	0.324992	0.48519	0.276653	0.127071	0.423454	0.611496	0.248012	0.330248	0.418243	0.634116	0.465614	0.415846	0.268158	0.270651	0.575967	0.49183	0.320671	0.167704	0.558842	0.0997205	0.352979	0.244624	0.113964	0.195656	0.220312	0.381705	0.256699	0.250416	0.593412	0.622134	0.244704	0.30477	0.369335	0.167281	0.155595	0.349574	0.13491	0.402035	0.33114
Sphingobacteriaceae	0.297277	0.336635	0.198839	0.292581	0.130709	0.0845215	0.059848	0.27134	-0.147614	0.614189	0.392106	0.616453	0.14729	0.0447665	0.315159	0.401066	0.140579	0.170945	0.115475	0.393919	0.225856	0.311413	0.158625	0.194928	0.469446	0.456468	0.191797	0.250075	0.486913	0.0657881	0.332193	0.256675	0.0926991	0.108382	0.108139	0.393289	0.13458	0.210886	0.386072	0.452742	0.175632	0.231205	0.334849	0.173995	0.101394	0.287184	0.00940816	0.306973	0.26397
Caldisericaceae	0.234337	-0.200328	-0.11335	-0.0868442	-0.0574965	-0.215512	0.113084	-0.341618	-0.0934596	0.473025	0.35901	0.334382	0.518856	0.414973	0.569935	0.53899	0.440532	0.623215	0.633843	0.70651	0.662753	0.595823	0.60711	0.598548	0.649081	0.63989	0.544313	0.364437	0.573001	0.463049	0.528637	0.558458	0.495786	0.550236	0.641987	0.567607	0.647074	0.550836	0.634409	0.555534	0.588069	0.615399	0.637848	0.548326	0.533154	0.648109	0.608402	0.639313	0.528828
Calditrichaceae	0.354971	0.168688	-0.00965152	0.287154	0.034848	-0.210881	0.0175948	0.145589	-0.194397	0.739665	0.764483	0.747732	0.342692	0.428142	0.425612	0.316619	0.0852036	0.364572	0.286996	0.344271	0.41775	0.538233	0.41132	0.557615	0.613397	0.637655	0.428866	0.599248	0.645295	0.466184	0.676145	0.618199	0.474483	0.399393	0.321396	0.624202	0.417368	0.558018	0.414899	0.391264	0.489707	0.270952	0.49873	0.372224	0.416213	0.571239	0.38068	0.607376	0.457841
Candidatus.Nanosynbacteraceae	0.13627	-0.177224	0.0378695	-0.0865343	0.139097	-0.129502	-0.1008	-0.300346	0.220877	0.297644	0.123919	0.161101	0.357698	0.612377	0.457087	0.436679	0.654339	0.584252	0.506868	0.579427	0.445176	0.534939	0.616865	0.593153	0.456628	0.522558	0.426358	0.505005	0.461965	0.602463	0.340928	0.53549	0.624176	0.629485	0.713684	0.539137	0.693043	0.546817	0.585679	0.481353	0.635653	0.641881	0.620982	0.425132	0.667328	0.558213	0.622236	0.581548	0.521496
Chlamydiaceae	0.46342	-0.110762	-0.0074469	0.139223	0.13811	-0.0135243	0.00299588	-0.0980771	-0.0572213	0.586465	0.439943	0.383171	0.460972	0.621827	0.572996	0.488	0.35833	0.706747	0.77541	0.783586	0.713811	0.641731	0.658235	0.65671	0.709996	0.651404	0.447954	0.47315	0.625288	0.511094	0.519749	0.601976	0.554418	0.594711	0.612808	0.647124	0.666554	0.575576	0.569222	0.594142	0.677341	0.635003	0.581085	0.456743	0.584773	0.714685	0.58276	0.711836	0.633014
Criblamydiaceae	0.2126	-0.0279762	-0.0792984	0.0337274	0.160498	-0.278544	-0.0184721	0.106979	-0.307348	0.411357	0.433947	0.515421	0.257865	0.048667	0.174874	-0.102421	-0.145252	-0.0747868	0.129359	-0.0364724	0.10406	0.11237	0.0950898	0.165337	0.106546	0.185358	0.0483362	0.284112	0.206551	0.17147	0.451849	0.287867	0.223848	-0.0257784	0.00831089	0.213823	0.0592793	0.227353	0.0411454	-0.00819428	0.0813524	-0.169847	0.0308525	-0.00048739	0.133632	0.167214	0.0660869	0.190281	0.0467129
Parachlamydiaceae	0.43197	-0.333198	-0.098002	-0.0375681	-0.0262849	-0.270927	0.0288493	-0.295926	-0.0858639	0.579293	0.462289	0.384489	0.334826	0.684111	0.628251	0.526727	0.397932	0.763379	0.662685	0.791876	0.718115	0.751849	0.725627	0.747965	0.737104	0.70133	0.531596	0.605494	0.644737	0.628101	0.544832	0.642984	0.627831	0.672705	0.71635	0.742147	0.726473	0.69551	0.660226	0.602951	0.755872	0.600935	0.726226	0.613912	0.694978	0.752736	0.712381	0.747447	0.692949
Simkaniaceae	-0.17099	0.0508933	0.148454	0.0186859	0.184324	-0.0222541	0.362262	0.092892	0.0363389	0.302824	0.241848	0.533682	0.223886	0.225072	0.309924	0.4214	0.208375	0.250428	0.11259	0.429959	0.108778	0.313254	0.164506	0.21223	0.327151	0.316306	0.265363	0.223058	0.296784	0.176051	0.247778	0.214123	0.196848	0.216322	0.1349	0.326588	0.186711	0.241049	0.443683	0.453824	0.216456	0.266564	0.322738	0.19869	0.235524	0.3005	0.207184	0.277008	0.229592
Waddliaceae	0.246113	-0.0253615	0.168647	0.187105	0.10743	0.0654982	0.0849221	0.0612815	0.179786	0.468291	0.40988	0.392892	0.336607	0.51614	0.559402	0.464325	0.28102	0.606825	0.482304	0.654571	0.569426	0.528484	0.528631	0.565781	0.577298	0.556309	0.373115	0.472719	0.487497	0.461179	0.467372	0.527958	0.512827	0.547006	0.502958	0.583397	0.563414	0.526861	0.491421	0.459889	0.588015	0.529294	0.54227	0.44965	0.518011	0.631241	0.549827	0.585584	0.587215
Chlorobiaceae	0.460117	0.204914	0.0616449	0.280049	0.0913573	-0.020961	-0.027578	0.0919706	-0.260753	0.807787	0.598055	0.64962	0.343506	0.272279	0.477186	0.497778	0.296503	0.366216	0.428117	0.620214	0.503512	0.631638	0.412302	0.529918	0.71811	0.705772	0.332892	0.452273	0.68475	0.300231	0.565175	0.515242	0.34056	0.373935	0.446589	0.63721	0.435172	0.527419	0.544835	0.533964	0.442395	0.396775	0.583888	0.429977	0.36566	0.572078	0.34682	0.610143	0.400871
Anaerolineaceae	0.412624	-0.0275026	0.0415101	0.191066	0.125555	-0.288008	0.0942945	-0.0121503	-0.120772	0.922532	0.813768	0.798341	0.356007	0.545013	0.699841	0.463915	0.201926	0.60892	0.433056	0.595488	0.605944	0.707822	0.613627	0.736568	0.802545	0.851786	0.558163	0.755884	0.864252	0.608629	0.831737	0.793264	0.63076	0.557099	0.537938	0.821379	0.627953	0.735298	0.652143	0.60521	0.677714	0.439708	0.695181	0.488897	0.629551	0.750646	0.575897	0.801008	0.694794
Ardenticatenaceae	0.452176	-0.112146	-0.12719	0.18882	0.045645	-0.332849	0.0271818	0.0384912	-0.214206	0.86563	0.897072	0.801955	0.4018	0.60209	0.54652	0.31228	0.0324408	0.535959	0.489636	0.476056	0.601687	0.645796	0.649282	0.764148	0.727813	0.754654	0.522238	0.725602	0.736759	0.651697	0.805554	0.804739	0.688149	0.5713	0.500823	0.771151	0.635532	0.74531	0.503794	0.42946	0.676954	0.389542	0.586986	0.479956	0.662948	0.73498	0.657433	0.79406	0.628712
Caldilineaceae	0.447401	-0.062607	-0.118799	0.052087	0.234562	-0.258382	-0.0641038	0.0156585	-0.363283	0.664857	0.553252	0.720889	0.53	0.55003	0.715409	0.583135	0.243751	0.563187	0.520956	0.706983	0.558823	0.638058	0.530542	0.557053	0.716596	0.668421	0.539489	0.525643	0.680141	0.544819	0.568642	0.592232	0.46077	0.501883	0.479311	0.613639	0.542924	0.503871	0.712707	0.741596	0.590412	0.278879	0.581522	0.31419	0.529052	0.600766	0.502999	0.687452	0.578219
Chloroflexaceae	0.411767	-0.0536883	-0.166262	0.149597	0.202598	-0.093933	-0.105229	0.0534621	-0.175067	0.625876	0.530382	0.666499	0.477441	0.663932	0.798188	0.623269	0.241333	0.760565	0.598156	0.755953	0.613344	0.58762	0.585867	0.604238	0.702107	0.658125	0.528939	0.529844	0.652903	0.581449	0.558545	0.66318	0.607979	0.591219	0.517696	0.617213	0.64169	0.521335	0.718518	0.712825	0.659434	0.477081	0.616032	0.397164	0.584405	0.632295	0.599399	0.727642	0.710206
Roseiflexaceae	0.460635	-0.0992932	-0.147424	0.197561	0.0538532	-0.178856	0.0531272	0.0245577	-0.254575	0.870663	0.81062	0.779904	0.399802	0.491324	0.57057	0.417428	0.0681857	0.563946	0.546584	0.524193	0.622734	0.579885	0.605908	0.691695	0.720521	0.739846	0.451688	0.607163	0.734499	0.50671	0.721202	0.723484	0.5731	0.498814	0.466707	0.70583	0.587557	0.667407	0.541222	0.523122	0.608196	0.468811	0.548366	0.461788	0.565797	0.690282	0.563587	0.741661	0.614142
Dehalococcoidaceae	0.405471	0.0287638	-0.0307725	0.15835	0.235111	-0.223058	0.0864196	-0.0269744	-0.307341	0.73931	0.726039	0.553102	0.397874	0.424406	0.488087	0.342406	0.127116	0.322094	0.496271	0.481924	0.557942	0.611831	0.425091	0.527025	0.689405	0.625294	0.468447	0.47853	0.706039	0.398353	0.666267	0.567102	0.316058	0.414979	0.36884	0.581913	0.461345	0.470306	0.510624	0.476305	0.505696	0.156929	0.456512	0.250497	0.358239	0.599244	0.356533	0.622452	0.491769
Ktedonosporobacteraceae	0.317093	-0.0546534	-0.171707	0.100918	0.22345	-0.353514	0.0234963	-0.000771754	-0.215489	0.760183	0.763351	0.730085	0.471181	0.521561	0.564095	0.26555	0.0440851	0.417025	0.451755	0.423156	0.443982	0.565506	0.522466	0.61592	0.598804	0.628677	0.508343	0.630082	0.663986	0.59517	0.766858	0.744909	0.61419	0.452555	0.435348	0.645412	0.553714	0.601598	0.464299	0.434128	0.567126	0.241093	0.490907	0.321415	0.552414	0.598289	0.525865	0.670407	0.566946
Tepidiformaceae	0.562741	-0.0680121	-0.112216	0.166573	-0.138125	-0.357567	-0.189944	0.0282797	-0.0272223	0.636442	0.688183	0.646942	0.413379	0.792857	0.736648	0.387415	0.130212	0.739113	0.403013	0.523663	0.595127	0.625295	0.778136	0.759664	0.679435	0.70924	0.605981	0.772281	0.672124	0.814915	0.607803	0.811464	0.73268	0.722998	0.631783	0.732393	0.726142	0.710568	0.504651	0.566928	0.824093	0.460366	0.654444	0.521513	0.775875	0.724625	0.742594	0.786182	0.802806
Sphaerobacteraceae	0.496535	-0.0540103	0.0567493	0.234273	0.0541815	-0.307542	-0.0977492	-0.00141485	0.0697597	0.773177	0.806937	0.657256	0.480619	0.777847	0.739182	0.394666	0.241478	0.756592	0.520695	0.549325	0.744326	0.73613	0.801115	0.87374	0.789286	0.824252	0.641745	0.884425	0.832073	0.84104	0.839698	0.925474	0.799537	0.799256	0.693905	0.848947	0.818632	0.826324	0.597206	0.577554	0.873141	0.519505	0.742636	0.544383	0.8084	0.84215	0.798405	0.887294	0.838091
Thermomicrobiaceae	0.466676	0.0127471	-0.0120438	0.265535	0.0595598	-0.230767	-0.200218	0.0886636	0.00285711	0.687421	0.729587	0.675351	0.486865	0.690031	0.554351	0.303034	0.212143	0.618843	0.498345	0.384643	0.566308	0.576577	0.674517	0.761024	0.61605	0.68893	0.502906	0.78495	0.673851	0.720288	0.736606	0.822504	0.753176	0.692723	0.579836	0.715612	0.671345	0.72077	0.450628	0.438345	0.743923	0.509837	0.621127	0.50628	0.738774	0.689451	0.726901	0.760162	0.674053
Chrysiogenaceae	0.50365	0.0308445	-0.11649	0.229255	0.146555	-0.264951	-0.0675374	0.160381	-0.300908	0.729439	0.742186	0.708469	0.519268	0.433179	0.456509	0.156431	-0.0981717	0.343203	0.435135	0.364095	0.428033	0.478707	0.445432	0.516864	0.544362	0.546181	0.338028	0.587038	0.576812	0.489872	0.693007	0.666319	0.498083	0.331335	0.28818	0.555604	0.405701	0.492992	0.324529	0.308026	0.498537	0.0934692	0.371615	0.242164	0.446189	0.530872	0.424636	0.596175	0.462962
Coprothermobacteraceae	0.358706	-0.0532312	-0.0200481	0.099895	0.023159	-0.0784642	0.00518486	-0.0796008	-0.0610085	0.526695	0.45553	0.469917	0.3855	0.536322	0.660477	0.540057	0.428081	0.672808	0.524082	0.689795	0.567301	0.595364	0.663573	0.644533	0.673528	0.66467	0.567938	0.500187	0.627848	0.562373	0.501192	0.601716	0.553954	0.638099	0.614385	0.647733	0.669076	0.581161	0.649124	0.692351	0.654472	0.654087	0.627943	0.454972	0.621385	0.663127	0.611701	0.660479	0.645632
Gloeobacteraceae	0.641023	0.12399	-0.0109416	0.355345	-0.0325256	-0.206095	-0.318845	0.107236	0.0234218	0.697355	0.688504	0.500022	0.423057	0.679472	0.589358	0.357517	0.144686	0.5938	0.542059	0.470005	0.743338	0.611267	0.683084	0.726352	0.716048	0.67305	0.503048	0.652381	0.720802	0.698347	0.667781	0.758812	0.582723	0.74691	0.574024	0.660975	0.699556	0.639982	0.447855	0.480421	0.748921	0.403506	0.586498	0.36244	0.624036	0.688627	0.645558	0.772851	0.733714
Deferribacteraceae	0.223731	0.109496	0.153508	0.264712	0.246099	0.0265096	0.215961	0.0509762	-0.10702	0.772748	0.523789	0.582741	0.247291	0.191579	0.514953	0.55363	0.300098	0.412901	0.396849	0.678311	0.473038	0.669157	0.355174	0.49604	0.722006	0.689306	0.367555	0.427233	0.675818	0.261364	0.595923	0.4807	0.304167	0.338994	0.446484	0.664397	0.414124	0.513672	0.607515	0.586808	0.413175	0.459803	0.571334	0.400248	0.363361	0.585867	0.321851	0.568154	0.416314
Deinococcaceae	0.663337	0.0999765	-0.131908	0.37869	-0.0291563	-0.0887921	-0.301893	0.174889	-0.223901	0.803441	0.718072	0.667867	0.45845	0.594186	0.706999	0.47624	0.129056	0.688689	0.556127	0.637954	0.714768	0.67825	0.62734	0.735116	0.806062	0.774899	0.458551	0.619585	0.741487	0.595139	0.702063	0.742358	0.599946	0.609164	0.569568	0.708517	0.654299	0.671498	0.530444	0.564679	0.691955	0.439965	0.628687	0.433459	0.610255	0.705124	0.620952	0.824888	0.639846
Thermaceae	0.562755	-0.10969	-0.084157	0.143592	0.142055	-0.300976	-0.0590081	-0.101867	-0.231805	0.870135	0.717156	0.707136	0.512868	0.666599	0.820579	0.665867	0.315791	0.754829	0.655351	0.79742	0.80767	0.810418	0.717461	0.815466	0.902733	0.893937	0.618302	0.703679	0.881681	0.687519	0.777297	0.797299	0.653755	0.705416	0.700658	0.81883	0.756636	0.766776	0.768012	0.740333	0.773235	0.525097	0.785354	0.5508	0.703433	0.812983	0.7018	0.907259	0.739428
Trueperaceae	0.459465	-0.0656749	0.0144312	0.227097	0.113376	-0.251725	-0.15641	0.101633	0.022727	0.718276	0.691346	0.702969	0.559988	0.772764	0.636079	0.373512	0.229315	0.704554	0.446781	0.544384	0.599947	0.623838	0.752905	0.751955	0.694743	0.73376	0.595372	0.805208	0.740815	0.788342	0.742822	0.83103	0.762575	0.688041	0.576099	0.761024	0.704859	0.703097	0.564418	0.567907	0.78108	0.497384	0.676596	0.495673	0.778158	0.729335	0.716624	0.805399	0.759447
Dictyoglomaceae	0.440268	0.0312186	-0.0653026	0.12774	0.177348	-0.102979	-0.0358801	-0.0779727	-0.0423804	0.602349	0.523467	0.502069	0.48773	0.699306	0.709194	0.513044	0.399432	0.689362	0.668236	0.790725	0.618603	0.647116	0.649193	0.651413	0.728308	0.691871	0.658892	0.52296	0.707788	0.607015	0.567325	0.658906	0.632624	0.616015	0.604338	0.670189	0.703639	0.572095	0.690779	0.679	0.696321	0.617653	0.65629	0.434452	0.586973	0.715888	0.590579	0.729762	0.714115
Elusimicrobiaceae	0.274242	-0.0897072	-0.0450042	0.0869106	0.0363131	-0.279448	0.0388086	-0.0285122	-0.156181	0.604588	0.57227	0.555415	0.552181	0.62007	0.426242	0.282029	0.243666	0.4901	0.520539	0.544112	0.487618	0.656232	0.609305	0.648787	0.60744	0.573751	0.420927	0.636691	0.55583	0.619292	0.706174	0.686096	0.620722	0.590628	0.496777	0.65279	0.60334	0.628795	0.483414	0.48702	0.66105	0.388043	0.559122	0.478955	0.641486	0.674103	0.623864	0.680456	0.561729
Endomicrobiaceae	0.477281	0.0320294	-0.011616	0.308849	0.152204	-0.221985	-0.0341647	0.0793618	-0.0751623	0.739665	0.676094	0.651825	0.518909	0.670541	0.665429	0.298736	0.277777	0.625822	0.5795	0.6054	0.531971	0.640687	0.679795	0.691467	0.67498	0.701544	0.550588	0.750715	0.72231	0.696199	0.734031	0.83921	0.721444	0.591119	0.549384	0.747454	0.682073	0.632629	0.577903	0.5473	0.724097	0.460382	0.636331	0.409464	0.677045	0.717114	0.627963	0.74613	0.727308
Fibrobacteraceae	0.407482	-0.00192592	-0.0420707	0.265478	0.0888064	-0.149837	0.0798616	0.0964693	-0.248144	0.861957	0.733938	0.818348	0.310389	0.470043	0.616901	0.530422	0.132555	0.563895	0.485268	0.631416	0.553806	0.661462	0.504807	0.675158	0.753651	0.770856	0.432296	0.610519	0.708763	0.456999	0.70537	0.663527	0.555577	0.474099	0.479777	0.757845	0.539031	0.664044	0.597818	0.547243	0.567811	0.483366	0.630218	0.503993	0.559605	0.701029	0.550046	0.728828	0.538301
Alicyclobacillaceae	0.537577	-0.042902	-0.0948539	0.180444	0.144287	-0.288489	-0.024119	-0.0724016	-0.159143	0.873322	0.76088	0.713704	0.534062	0.709168	0.772687	0.531351	0.288977	0.708833	0.622639	0.742329	0.713267	0.772209	0.721108	0.767605	0.87381	0.854002	0.717298	0.731816	0.899212	0.71356	0.802297	0.827805	0.671847	0.662245	0.641677	0.83159	0.74755	0.701872	0.741204	0.717319	0.788951	0.523546	0.75539	0.506542	0.680997	0.81819	0.650331	0.859765	0.814393
Bacillaceae	0.297582	-0.0934452	0.135664	0.194446	0.132078	-0.117052	0.245032	-0.0816817	-0.092506	0.804209	0.599398	0.586593	0.401507	0.492956	0.600092	0.517159	0.439421	0.587532	0.555487	0.770216	0.621997	0.770544	0.609343	0.709032	0.777972	0.789242	0.488022	0.664418	0.754723	0.479665	0.716272	0.673873	0.549701	0.495504	0.602656	0.825486	0.612028	0.696194	0.686721	0.572454	0.616518	0.590821	0.714835	0.554268	0.588609	0.776302	0.55443	0.723927	0.57508
Listeriaceae	0.284775	-0.126614	0.00405541	0.0958357	0.108941	-0.220486	0.318542	-0.184746	-0.153166	0.777828	0.608592	0.557918	0.355282	0.456649	0.545149	0.454441	0.336066	0.50665	0.600226	0.716961	0.569627	0.665016	0.538611	0.640938	0.707834	0.73588	0.473394	0.532098	0.719412	0.418062	0.672832	0.641873	0.513323	0.422856	0.520002	0.730075	0.555795	0.636214	0.611828	0.495344	0.536769	0.555875	0.598591	0.487289	0.514153	0.713279	0.501637	0.666937	0.531582
Paenibacillaceae	0.441025	0.0187407	-0.00772679	0.262753	0.213319	-0.166446	0.121964	0.0375915	-0.302668	0.901046	0.78091	0.769102	0.430188	0.451433	0.600406	0.474594	0.232608	0.494184	0.567538	0.676532	0.584008	0.724541	0.531662	0.683175	0.778202	0.785716	0.464369	0.624381	0.76345	0.474677	0.756604	0.686469	0.524889	0.466271	0.507802	0.771927	0.551153	0.673113	0.628323	0.541536	0.56991	0.426829	0.63583	0.478292	0.529555	0.730588	0.515076	0.738543	0.517649
Planococcaceae	0.409596	-0.0298393	0.0396576	0.183475	0.15577	-0.121449	0.124779	-0.072145	-0.211778	0.818937	0.620567	0.630205	0.47359	0.507821	0.651326	0.546174	0.42798	0.588052	0.646503	0.814418	0.664715	0.741857	0.608275	0.675134	0.80794	0.798378	0.52541	0.572191	0.77667	0.477871	0.69834	0.678017	0.538959	0.49309	0.588225	0.77238	0.619714	0.644923	0.699829	0.625513	0.613785	0.568628	0.684269	0.506457	0.560261	0.763108	0.543547	0.741153	0.593252
Sporolactobacillaceae	0.46355	-0.0573861	-0.128411	0.154917	0.152343	-0.234091	0.0281355	-0.011601	-0.280497	0.715997	0.617258	0.660648	0.516114	0.605505	0.734697	0.511511	0.274853	0.616587	0.669748	0.767191	0.669827	0.704646	0.59503	0.633274	0.751826	0.714811	0.552609	0.56223	0.697703	0.574977	0.66297	0.656742	0.518835	0.536746	0.539993	0.682343	0.599037	0.572599	0.655076	0.637128	0.654807	0.422631	0.634349	0.424005	0.554749	0.711189	0.555171	0.748909	0.619816
Staphylococcaceae	0.0104158	-0.189704	0.236575	0.00017075	-0.0947665	-0.179373	0.492615	-0.189275	0.127124	0.496713	0.438335	0.341865	0.224553	0.376124	0.317603	0.335362	0.30229	0.446033	0.227236	0.552016	0.453428	0.639218	0.534885	0.529798	0.552219	0.530405	0.432727	0.535203	0.501217	0.375377	0.4605	0.419148	0.300951	0.446001	0.470041	0.622612	0.471329	0.548388	0.45537	0.473332	0.523736	0.547035	0.598835	0.598736	0.450104	0.580731	0.407587	0.472391	0.498089
Thermoactinomycetaceae	0.384845	-0.0395731	-0.020619	0.238549	0.160683	-0.171441	0.146681	0.0651329	-0.306553	0.854258	0.751102	0.830219	0.465159	0.489775	0.586594	0.46195	0.228126	0.528192	0.509947	0.640487	0.530694	0.677026	0.563944	0.683217	0.728297	0.767103	0.443975	0.663685	0.722374	0.514451	0.743593	0.710737	0.590586	0.469112	0.488547	0.774659	0.567549	0.674052	0.629048	0.574816	0.593818	0.438536	0.628188	0.492038	0.588409	0.724396	0.552026	0.732822	0.541289
Aerococcaceae	-0.00572014	-0.126697	0.208316	-0.0490054	0.356271	0.080082	0.341586	-0.175505	0.01366	0.451208	0.246237	0.283319	0.238219	0.292803	0.466219	0.528331	0.634208	0.39942	0.327129	0.680048	0.454285	0.551621	0.432067	0.384392	0.561866	0.561909	0.409925	0.391785	0.598523	0.27332	0.365832	0.324177	0.215613	0.324889	0.409589	0.522465	0.418343	0.361067	0.665144	0.652242	0.407958	0.396052	0.554225	0.356185	0.308067	0.488504	0.262915	0.44665	0.44919
Carnobacteriaceae	0.214719	-0.053018	0.0969009	0.225903	0.102792	0.131649	-0.0144284	-0.0898051	0.176471	0.485102	0.322657	0.224943	0.213567	0.441882	0.428475	0.297911	0.549083	0.532458	0.478591	0.535019	0.489112	0.486222	0.525021	0.545765	0.52413	0.581674	0.346853	0.504035	0.530507	0.414422	0.47779	0.537703	0.528633	0.40986	0.521997	0.629272	0.527262	0.539039	0.449222	0.315911	0.506745	0.630701	0.511835	0.455648	0.489807	0.630089	0.458348	0.550725	0.457731
Enterococcaceae	-0.0127209	-0.28447	-0.156664	-0.311278	-0.0289422	-0.417997	0.5359	-0.291182	-0.511312	0.338086	0.325693	0.374049	0.123978	-0.00312723	0.0417753	0.178232	-0.108092	-0.0403752	0.104333	0.168603	0.132443	0.102879	0.0269428	0.0707821	0.174297	0.227188	0.165037	0.00841125	0.249349	-0.0832604	0.215784	0.0694237	-0.0345803	-0.142259	-0.0879886	0.141854	-0.0491866	0.0851227	0.215794	0.154474	-0.0436305	-0.0206223	0.0842671	0.137881	-0.0609644	0.113533	-0.0509323	0.104502	0.0344644
Lactobacillaceae	0.086912	-0.495774	-0.182788	-0.339196	-0.0992914	-0.308461	0.327072	-0.502609	-0.236404	0.444207	0.246451	0.260294	0.368181	0.406925	0.348356	0.493801	0.453371	0.471852	0.559317	0.654083	0.586042	0.532924	0.553501	0.531079	0.524941	0.543425	0.420939	0.302506	0.469749	0.311169	0.376446	0.386124	0.406832	0.378674	0.535317	0.517726	0.533538	0.477823	0.608698	0.471666	0.450137	0.589282	0.559305	0.491334	0.441437	0.566598	0.505261	0.513884	0.403109
Leuconostocaceae	-0.0495176	-0.212499	0.223427	-0.0887902	0.0322718	-0.197558	0.430547	-0.24551	0.122343	0.382396	0.23623	0.282719	0.253672	0.341596	0.280889	0.410178	0.407052	0.418957	0.297631	0.569184	0.359757	0.597383	0.466524	0.477971	0.475379	0.501932	0.394695	0.486615	0.414799	0.387466	0.400669	0.41462	0.385091	0.396659	0.539586	0.598408	0.454677	0.511505	0.472791	0.453212	0.488132	0.581565	0.621844	0.612823	0.50317	0.550373	0.468312	0.436704	0.432235
Streptococcaceae	-0.0436267	-0.250491	0.0671049	-0.296337	-0.123282	-0.356271	0.367284	-0.382057	0.0818748	0.252455	0.0854859	0.294617	0.257959	0.392103	0.308339	0.374296	0.505667	0.347391	0.175326	0.418603	0.238037	0.326439	0.389283	0.323941	0.300869	0.423129	0.445462	0.347765	0.397037	0.302753	0.238724	0.304866	0.368229	0.271147	0.380643	0.406736	0.372529	0.305614	0.465105	0.440524	0.361168	0.522532	0.534674	0.441731	0.373215	0.364681	0.335828	0.315468	0.40439
Christensenellaceae	0.603177	-0.0240007	-0.206355	0.10275	0.219252	-0.30603	-0.119747	-0.0274664	-0.463102	0.718825	0.651109	0.674346	0.44903	0.501427	0.648008	0.403244	0.220077	0.42191	0.575956	0.59677	0.544929	0.610493	0.473943	0.53831	0.670112	0.646153	0.481893	0.489428	0.685575	0.478321	0.614833	0.582981	0.44768	0.431917	0.442907	0.589182	0.486694	0.465172	0.580381	0.554651	0.524131	0.208099	0.527428	0.314742	0.442907	0.576664	0.45341	0.648588	0.498985
Clostridiaceae	0.350636	-0.0567745	-0.0447366	0.237855	0.257321	-0.0776915	0.0735081	-0.0342115	-0.212584	0.686331	0.576592	0.456905	0.367645	0.474353	0.517859	0.22327	0.313603	0.410466	0.704546	0.555603	0.48285	0.548718	0.500384	0.614327	0.566605	0.594011	0.34909	0.506426	0.559882	0.431895	0.688866	0.640065	0.613115	0.389525	0.46765	0.625216	0.553648	0.604482	0.504942	0.30254	0.48429	0.418157	0.453224	0.330573	0.504451	0.686535	0.506415	0.645664	0.41716
Clostridiales.Family.XIII..Incertae.Sedis	0.350857	-0.212503	0.0739365	0.0274487	0.21229	-0.128919	0.00119528	-0.260547	0.0576295	0.653433	0.447025	0.361089	0.440541	0.626916	0.608242	0.490454	0.673455	0.663995	0.647143	0.722684	0.719787	0.711249	0.71844	0.71488	0.755347	0.77588	0.615331	0.67394	0.783075	0.612099	0.660977	0.700874	0.657596	0.587034	0.704436	0.788388	0.735381	0.669342	0.73924	0.570147	0.720003	0.618986	0.72794	0.484643	0.658925	0.794065	0.627238	0.749819	0.675678
Clostridiales.Family.XVII..Incertae.Sedis	0.669094	-0.0693317	-0.0913296	0.276899	0.0568349	-0.251306	-0.11658	0.0197222	-0.198152	0.871954	0.854957	0.705226	0.426888	0.668457	0.700438	0.382689	0.137988	0.660954	0.610445	0.587773	0.737446	0.705059	0.718367	0.816215	0.807133	0.820229	0.545988	0.742393	0.811355	0.698033	0.806316	0.83604	0.689436	0.651706	0.604535	0.821342	0.705965	0.767218	0.546694	0.51952	0.755352	0.459009	0.646211	0.530088	0.695103	0.825755	0.69272	0.857121	0.704718
Clostridiales.Family.XVI..Incertae.Sedis	0.556156	-0.0555214	-0.101489	0.263812	0.129507	-0.230739	-0.0293458	0.0666081	-0.298556	0.905479	0.832172	0.754258	0.44843	0.541144	0.568484	0.342099	0.0745474	0.515715	0.589597	0.515892	0.639579	0.61409	0.618005	0.701317	0.726313	0.735353	0.452758	0.664814	0.748413	0.555672	0.760486	0.758315	0.583872	0.481234	0.458015	0.732932	0.565317	0.67781	0.511123	0.44789	0.608902	0.371765	0.526908	0.394819	0.568898	0.720362	0.552822	0.760265	0.586579
Eubacteriaceae	0.643103	-0.033169	-0.205545	0.248148	0.165888	-0.285885	-0.0740646	0.00821093	-0.37075	0.839512	0.786539	0.686228	0.442104	0.587053	0.62261	0.333953	0.107923	0.518585	0.647356	0.560612	0.626843	0.61524	0.59696	0.66698	0.711804	0.710096	0.511944	0.61523	0.741786	0.580229	0.731893	0.727619	0.576621	0.505735	0.460488	0.69302	0.582823	0.594378	0.546968	0.477187	0.620189	0.326497	0.545315	0.37472	0.531998	0.697054	0.539356	0.747791	0.608371
Heliobacteriaceae	0.550938	-0.0327421	-0.149026	0.232439	0.141683	-0.203582	-0.140146	0.0365643	-0.229664	0.75072	0.652149	0.687212	0.528881	0.687812	0.768612	0.545433	0.278304	0.729541	0.615317	0.756806	0.685217	0.728794	0.675377	0.693065	0.828196	0.762049	0.648717	0.645119	0.779317	0.677354	0.70018	0.738107	0.618735	0.645541	0.586304	0.756542	0.68487	0.61615	0.727114	0.722552	0.74263	0.445197	0.684653	0.435338	0.651496	0.762852	0.634722	0.799658	0.735554
Hungateiclostridiaceae	0.425391	-0.0794007	-0.0750037	0.16879	0.126059	-0.18292	0.0799983	-0.0294225	-0.223731	0.808307	0.70691	0.725088	0.539377	0.628072	0.663357	0.477919	0.319117	0.64554	0.636428	0.762785	0.638338	0.715774	0.681654	0.726151	0.767898	0.782967	0.588053	0.636622	0.748788	0.591806	0.723591	0.750561	0.646725	0.538396	0.589015	0.789712	0.672402	0.687528	0.661828	0.622522	0.681538	0.584891	0.680128	0.527886	0.648551	0.784586	0.621379	0.774514	0.651933
Lachnospiraceae	0.435209	0.02207	-0.0618557	0.215961	0.293398	-0.0425605	0.153166	0.02861	-0.408444	0.728949	0.631472	0.517945	0.255106	0.22765	0.443153	0.327282	0.0446977	0.296149	0.554932	0.526361	0.537888	0.487257	0.351246	0.44323	0.602263	0.570331	0.239644	0.323691	0.583335	0.240644	0.520555	0.426377	0.222637	0.255303	0.245869	0.491355	0.324459	0.405601	0.428992	0.388884	0.345892	0.136598	0.332209	0.187232	0.212185	0.519855	0.238844	0.546596	0.329618
Oscillospiraceae	0.686645	-0.0160936	-0.132121	0.201191	0.213058	-0.326738	-0.186933	0.0621379	-0.298905	0.731382	0.740224	0.658666	0.435092	0.489786	0.54635	0.245292	-0.109909	0.467227	0.571197	0.401102	0.598493	0.484269	0.50569	0.573527	0.580619	0.562946	0.369061	0.544544	0.623044	0.544899	0.659094	0.633158	0.502623	0.466923	0.352986	0.539125	0.454901	0.529787	0.360077	0.355349	0.530322	0.186433	0.376307	0.223901	0.46322	0.544577	0.452499	0.642348	0.509716
Peptococcaceae	0.498506	0.0966448	-0.0346623	0.302143	0.205157	-0.137881	-0.0428584	0.09746	-0.296081	0.819773	0.724428	0.704017	0.479565	0.458632	0.594418	0.466857	0.18438	0.460199	0.587108	0.648019	0.610575	0.705684	0.479547	0.637466	0.76024	0.708971	0.438234	0.539046	0.705734	0.452485	0.721992	0.640364	0.473253	0.471676	0.482379	0.686346	0.518296	0.608282	0.566384	0.520922	0.538081	0.36828	0.563958	0.386067	0.481098	0.683589	0.504748	0.709569	0.462813
Peptostreptococcaceae	0.530917	-0.0274914	-0.18561	0.209942	0.183518	-0.192312	-0.0107575	-0.0693225	-0.380696	0.774412	0.671158	0.58287	0.522629	0.527613	0.596661	0.423114	0.235272	0.531452	0.732993	0.663962	0.685303	0.631377	0.601507	0.651824	0.717567	0.704418	0.483031	0.499541	0.706176	0.516148	0.660763	0.672121	0.519742	0.479398	0.501516	0.648324	0.59401	0.589212	0.582494	0.515294	0.584114	0.401925	0.539125	0.339032	0.493617	0.704313	0.520838	0.74207	0.539782
Ruminococcaceae	0.61083	0.125334	-0.0577576	0.359096	0.304711	-0.162558	-0.147489	0.148096	-0.223176	0.754178	0.74728	0.661747	0.359614	0.48201	0.577532	0.302844	-0.0579961	0.442252	0.574954	0.4585	0.556203	0.499723	0.463567	0.571307	0.586681	0.58826	0.337825	0.525266	0.622745	0.514183	0.609234	0.659518	0.504421	0.456392	0.377492	0.575027	0.467753	0.511473	0.394364	0.33967	0.525541	0.210434	0.409691	0.223048	0.447167	0.566781	0.450404	0.643799	0.52539
Symbiobacteriaceae	0.567399	-0.154458	-0.0696641	0.208138	0.124455	-0.219421	-0.0503462	-0.0253896	-0.142149	0.82178	0.807972	0.657726	0.432474	0.685211	0.716612	0.490027	0.210673	0.738553	0.624867	0.675218	0.784443	0.785982	0.750556	0.857498	0.839962	0.82308	0.614762	0.776044	0.804002	0.728342	0.798955	0.810343	0.708459	0.727331	0.677866	0.850348	0.764588	0.800146	0.64619	0.594898	0.813815	0.530884	0.739438	0.579965	0.740057	0.828257	0.754667	0.872829	0.755874
Syntrophomonadaceae	0.267601	-0.0278021	0.000298947	0.112789	0.345113	-0.13427	0.130683	-0.0309753	-0.248169	0.725289	0.541918	0.678172	0.500958	0.479795	0.685439	0.667274	0.403007	0.591965	0.504132	0.788917	0.505593	0.677344	0.522608	0.564247	0.759727	0.732992	0.618176	0.536896	0.76077	0.479656	0.603243	0.611651	0.510074	0.463853	0.501986	0.672347	0.562782	0.53027	0.831183	0.769211	0.557029	0.458757	0.67444	0.388418	0.521121	0.623323	0.48647	0.666325	0.612732
Vallitaleaceae	0.448368	-0.0461134	-0.080357	0.282957	0.208151	-0.126855	0.0429111	0.0282097	-0.205248	0.814543	0.72663	0.615571	0.46708	0.59397	0.60687	0.31211	0.221167	0.52539	0.687098	0.646419	0.620113	0.658796	0.629354	0.709396	0.700085	0.697118	0.486792	0.631441	0.693301	0.57796	0.770534	0.745764	0.645065	0.516377	0.518682	0.736294	0.638252	0.662995	0.549947	0.441183	0.631509	0.476691	0.57105	0.412587	0.595525	0.757719	0.594222	0.754996	0.603588
Halanaerobiaceae	0.246147	-0.0498613	0.149883	0.144034	0.271291	-0.0820491	0.272188	-0.0443271	-0.173661	0.739936	0.482317	0.593668	0.399863	0.349365	0.592213	0.60605	0.512135	0.500422	0.546192	0.809097	0.559775	0.700549	0.522439	0.569312	0.742001	0.736408	0.459808	0.515991	0.710547	0.387205	0.610145	0.554602	0.416607	0.420451	0.537389	0.720485	0.523783	0.560814	0.754435	0.657695	0.506297	0.520505	0.659993	0.452551	0.488291	0.668268	0.444683	0.639928	0.494992
Halobacteroidaceae	0.287751	0.0433335	0.0453401	0.220168	0.291466	-0.0999445	0.169363	0.0547668	-0.203176	0.712078	0.639281	0.668195	0.4229	0.441531	0.495255	0.396648	0.30805	0.401139	0.571044	0.591979	0.452113	0.602113	0.49669	0.613894	0.62948	0.656463	0.426715	0.553933	0.611965	0.456047	0.675472	0.649975	0.576897	0.431639	0.456609	0.685665	0.535144	0.621702	0.559197	0.4619	0.515478	0.468639	0.537389	0.392947	0.543157	0.672659	0.514243	0.65753	0.428382
Natranaerobiaceae	0.36768	-0.163703	-0.0712163	0.0583341	0.194818	-0.374314	0.00226831	-0.183077	-0.0344098	0.574995	0.518447	0.507348	0.409211	0.705837	0.714149	0.365213	0.291175	0.684379	0.493999	0.601487	0.518029	0.586606	0.649202	0.629531	0.634712	0.653501	0.689077	0.686075	0.698232	0.737966	0.652507	0.740669	0.720474	0.575951	0.521917	0.674729	0.662787	0.56524	0.686603	0.549513	0.704691	0.393888	0.640404	0.339818	0.654969	0.661817	0.602997	0.706529	0.741941
Thermoanaerobacteraceae	0.477951	0.0103308	-0.0940021	0.317311	0.0892209	-0.152231	-0.0526788	0.0816193	-0.227065	0.895795	0.756619	0.74676	0.492403	0.537028	0.606153	0.408648	0.226055	0.549789	0.561326	0.592782	0.590956	0.672629	0.622294	0.712889	0.772567	0.77833	0.542976	0.685098	0.776046	0.575713	0.817122	0.786935	0.655042	0.497351	0.520525	0.795492	0.626559	0.689165	0.613378	0.515091	0.638432	0.499228	0.628359	0.432102	0.627644	0.772476	0.58316	0.771265	0.608512
Thermoanaerobacterales.Family.III..Incertae.Sedis	0.462136	0.018441	0.0175873	0.29702	0.187484	-0.0453342	0.0753009	0.0204841	-0.161103	0.816614	0.626156	0.614142	0.398729	0.495259	0.635378	0.452818	0.352622	0.579505	0.683629	0.752562	0.620439	0.667222	0.578693	0.662483	0.745982	0.744531	0.462069	0.555655	0.728022	0.46466	0.690407	0.675482	0.561758	0.484023	0.539629	0.744146	0.598224	0.623693	0.631498	0.543051	0.585383	0.587713	0.610873	0.435499	0.547228	0.738157	0.527199	0.719174	0.57731
Thermoanaerobacterales.Family.IV..Incertae.Sedis	0.474363	-0.0500792	-0.0124022	0.262028	0.141599	-0.235385	0.00496088	-0.0100253	-0.0659882	0.83625	0.746733	0.59928	0.382774	0.725822	0.683428	0.355067	0.245558	0.650946	0.579763	0.62983	0.625148	0.712585	0.702422	0.799454	0.762623	0.787064	0.563262	0.78959	0.798016	0.691276	0.800455	0.836458	0.739356	0.626022	0.578453	0.818049	0.715075	0.753358	0.599594	0.504762	0.735598	0.465859	0.669861	0.466494	0.685273	0.800942	0.670001	0.829425	0.730346
Thermodesulfobiaceae	0.47874	-0.034153	0.0366291	0.177681	-0.00717213	-0.105362	-0.0364583	-0.148106	0.0447404	0.586663	0.511762	0.342323	0.327836	0.64722	0.720492	0.532867	0.461223	0.663561	0.501772	0.708123	0.699416	0.651397	0.69438	0.706686	0.711678	0.720857	0.626815	0.574662	0.716085	0.617564	0.553503	0.63119	0.574133	0.670811	0.681041	0.696693	0.732568	0.622892	0.655721	0.57907	0.714286	0.639868	0.747668	0.564378	0.600303	0.71008	0.61231	0.728456	0.742691
Tepidanaerobacteraceae	0.524575	-0.0495769	-0.139756	0.196684	0.152663	-0.24344	0.0194034	-0.051293	-0.312933	0.858963	0.777316	0.708202	0.506073	0.554611	0.681314	0.419749	0.216699	0.566797	0.645511	0.641269	0.635009	0.69281	0.632139	0.708925	0.785084	0.782135	0.576167	0.652076	0.788612	0.585445	0.793985	0.777022	0.642301	0.493798	0.532239	0.76692	0.624632	0.675429	0.619558	0.536002	0.639597	0.430356	0.615536	0.446705	0.581266	0.777386	0.575527	0.779101	0.61101
Thermosediminibacteraceae	0.553991	-0.0981864	-0.124404	0.150578	0.118663	-0.197529	-0.087391	-0.0849947	-0.173368	0.696215	0.706501	0.570619	0.565566	0.663321	0.652736	0.486733	0.220441	0.69959	0.720386	0.683227	0.812835	0.687448	0.709591	0.743273	0.777775	0.724333	0.591073	0.56722	0.72023	0.636352	0.677562	0.739483	0.606138	0.658595	0.6208	0.694731	0.719116	0.655461	0.587586	0.586451	0.741902	0.541183	0.613678	0.447708	0.621828	0.754739	0.670494	0.805943	0.685427
Erysipelotrichaceae	0.431633	0.0612166	-0.0122519	0.0794023	0.338314	-0.229712	0.116841	-0.0715692	-0.356713	0.565592	0.525639	0.386049	0.253102	0.22879	0.340736	0.223977	0.0973808	0.0979529	0.505635	0.41089	0.398975	0.411706	0.215637	0.320326	0.448249	0.420116	0.27067	0.22658	0.50649	0.213244	0.443485	0.330001	0.134989	0.237835	0.22726	0.351342	0.23228	0.284046	0.334828	0.296999	0.264313	0.0810755	0.249952	0.102284	0.161341	0.34593	0.169055	0.398771	0.264665
Limnochordaceae	0.618173	-0.0126307	0.0413409	0.290679	0.0765604	-0.331244	-0.202092	0.0522548	-0.0062507	0.761465	0.700625	0.635451	0.44149	0.739286	0.705874	0.409597	0.202945	0.707907	0.500789	0.59627	0.666704	0.712466	0.735659	0.767523	0.753377	0.741155	0.576414	0.83053	0.771027	0.802047	0.742289	0.822506	0.704904	0.756162	0.631173	0.800409	0.72127	0.704506	0.613015	0.567147	0.815593	0.426284	0.716605	0.466777	0.740831	0.753107	0.683027	0.804116	0.810972
Acidaminococcaceae	0.583607	0.256606	0.0156243	0.410672	-0.100576	-0.108687	-0.284781	0.135483	-0.134899	0.727257	0.652184	0.554506	0.281552	0.476387	0.497657	0.334439	0.255491	0.480797	0.355917	0.430835	0.513795	0.538603	0.515949	0.619135	0.665414	0.708019	0.423495	0.565201	0.70333	0.520474	0.567475	0.664232	0.519539	0.531636	0.473818	0.643344	0.53433	0.571785	0.421871	0.400684	0.572045	0.385125	0.579991	0.404696	0.508144	0.577041	0.498611	0.668702	0.5585
Selenomonadaceae	0.464622	-0.0445241	-0.0067021	0.153636	0.216388	-0.0263388	-0.0040981	-0.126286	-0.14275	0.761179	0.595335	0.493336	0.465373	0.520845	0.605325	0.604489	0.381767	0.669605	0.740699	0.783669	0.796989	0.709925	0.627896	0.700835	0.828623	0.798122	0.510223	0.491493	0.788028	0.474411	0.607094	0.656314	0.491453	0.567895	0.637194	0.707108	0.667834	0.641166	0.656576	0.641063	0.658271	0.591344	0.646702	0.474013	0.545575	0.744236	0.571216	0.777972	0.617574
Sporomusaceae	0.498602	-0.106038	-0.103605	0.194574	0.139037	-0.21848	0.0324006	-0.00684244	-0.311669	0.883097	0.795733	0.757872	0.524951	0.578143	0.647144	0.426493	0.210297	0.593792	0.650153	0.665158	0.669605	0.725678	0.649651	0.752449	0.802903	0.800512	0.538791	0.674879	0.765825	0.582579	0.812354	0.782945	0.655755	0.522183	0.559834	0.800384	0.646143	0.732951	0.616909	0.556861	0.668602	0.482344	0.625571	0.504664	0.637749	0.805935	0.632605	0.813404	0.598996
Veillonellaceae	-0.036626	-0.396312	-0.0755571	-0.302143	0.0737642	-0.220439	0.354819	-0.274419	-0.141808	0.240673	0.176916	0.225285	0.19472	0.406154	0.308811	0.199247	0.344041	0.286049	0.218143	0.389392	0.228258	0.251905	0.464133	0.316171	0.27009	0.339929	0.417239	0.314163	0.339951	0.317235	0.240778	0.273764	0.371139	0.218216	0.257605	0.347485	0.368814	0.286788	0.422365	0.369481	0.320099	0.316353	0.341209	0.223598	0.369202	0.346619	0.303883	0.324604	0.375307
Gottschalkiaceae	0.268355	-0.0285647	-0.029376	0.114729	0.304477	-0.0639184	0.0090946	-0.0225421	-0.0910741	0.453748	0.301068	0.492542	0.580321	0.57066	0.650672	0.59533	0.48845	0.649881	0.638912	0.761453	0.498622	0.510611	0.603558	0.506138	0.574039	0.557045	0.547857	0.438257	0.545493	0.559736	0.448622	0.600645	0.60016	0.530969	0.54172	0.547353	0.640516	0.452443	0.727653	0.693907	0.59658	0.592953	0.597139	0.338421	0.593902	0.580696	0.538744	0.613194	0.623836
Peptoniphilaceae	0.347563	-0.0099889	0.147358	0.15009	-0.0533595	-0.151797	0.0583967	-0.120938	0.184496	0.598053	0.504577	0.400327	0.386492	0.668456	0.54295	0.359603	0.554889	0.657093	0.471249	0.648702	0.564254	0.691554	0.804014	0.757514	0.660733	0.739835	0.561538	0.744417	0.685496	0.714228	0.584954	0.764515	0.704188	0.686347	0.732299	0.787475	0.793775	0.744931	0.558229	0.554927	0.794484	0.724569	0.753068	0.646632	0.758298	0.762238	0.674223	0.734413	0.720548
Tissierellaceae	0.448899	-0.095543	-0.00661714	0.152024	0.150657	-0.244109	0.100239	-0.12531	-0.148992	0.845458	0.659525	0.645397	0.437889	0.583921	0.660697	0.448343	0.354552	0.596343	0.595483	0.700863	0.615131	0.690354	0.649223	0.69106	0.773625	0.790616	0.592996	0.666211	0.81673	0.566808	0.758691	0.753835	0.646552	0.492502	0.548385	0.79845	0.640249	0.66456	0.672887	0.572875	0.639655	0.548215	0.663821	0.466189	0.609184	0.776096	0.556027	0.75072	0.658424
Fusobacteriaceae	0.465134	0.0496468	0.00281744	0.178097	0.0675759	-0.0656123	-0.194788	-0.0848891	-0.126358	0.653006	0.356748	0.493379	0.480021	0.520202	0.562777	0.593633	0.494813	0.647879	0.56855	0.745148	0.550241	0.624674	0.56359	0.562854	0.712401	0.698271	0.468274	0.51583	0.69072	0.474154	0.506346	0.614637	0.541313	0.508897	0.584468	0.665614	0.596016	0.507695	0.715628	0.64196	0.608193	0.587463	0.680107	0.456639	0.552278	0.634586	0.480724	0.65413	0.59684
Leptotrichiaceae	0.390387	0.07415	0.0718875	0.289001	0.119016	0.0656976	-0.00862308	0.0707765	-0.0591236	0.617746	0.434538	0.476559	0.445721	0.521316	0.660998	0.499588	0.497887	0.632543	0.582723	0.801264	0.573359	0.648581	0.603173	0.602515	0.707663	0.694301	0.498649	0.511048	0.65511	0.471676	0.5607	0.607716	0.525563	0.485827	0.577339	0.684184	0.617963	0.558048	0.652818	0.628631	0.597477	0.607476	0.632572	0.425519	0.559685	0.693595	0.517502	0.666297	0.568845
Gemmatimonadaceae	0.57377	-0.0258709	-0.0735143	0.253928	0.0339822	-0.21098	-0.13832	0.0247199	-0.188866	0.818391	0.738176	0.692093	0.547406	0.670227	0.693983	0.585408	0.229267	0.732794	0.669427	0.706415	0.80193	0.758469	0.733709	0.819486	0.842871	0.813755	0.520797	0.675819	0.786584	0.671523	0.731983	0.796838	0.639105	0.759634	0.692868	0.766581	0.76344	0.759894	0.633089	0.679811	0.791393	0.571063	0.732555	0.566001	0.722797	0.77759	0.747585	0.880184	0.735559
Ignavibacteriaceae	0.324387	0.20224	-0.0805198	0.210445	0.227456	-0.00299171	-0.178904	0.241779	-0.100521	0.394307	0.21806	0.47502	0.344655	0.350841	0.532864	0.360863	0.182378	0.456152	0.312049	0.521122	0.242272	0.28751	0.315493	0.176355	0.410429	0.327172	0.348647	0.291027	0.420083	0.315947	0.261119	0.349416	0.276802	0.274123	0.190635	0.293322	0.297055	0.110997	0.481095	0.587627	0.350146	0.200446	0.342601	0.045645	0.243081	0.244523	0.166424	0.342644	0.521219
Melioribacteraceae	0.332963	0.0719412	-0.060065	0.190576	0.265721	-0.1338	0.0237953	0.245036	-0.333519	0.671181	0.554032	0.869498	0.364397	0.349361	0.520704	0.465187	0.0321492	0.399272	0.316316	0.50936	0.26951	0.400641	0.308798	0.37798	0.511396	0.51225	0.344708	0.429731	0.512392	0.320707	0.51799	0.461563	0.423463	0.25932	0.200508	0.504625	0.291223	0.374333	0.545818	0.518522	0.346322	0.250624	0.41068	0.241328	0.378757	0.419036	0.311735	0.484759	0.403889
Kiritimatiellaceae	0.574033	-0.0320813	-0.101991	0.209472	0.0620182	-0.116402	-0.163409	0.00597236	-0.21582	0.699527	0.679345	0.495443	0.355563	0.530958	0.608994	0.511687	0.0720589	0.630559	0.616777	0.64293	0.779195	0.702845	0.574909	0.70808	0.791414	0.678011	0.437367	0.481409	0.666216	0.512398	0.600621	0.593171	0.434298	0.65431	0.565773	0.628945	0.600152	0.639681	0.51398	0.545018	0.644598	0.412118	0.546509	0.418944	0.524637	0.666831	0.597493	0.755857	0.572617
Nitrospiraceae	0.578906	0.0418383	-0.124277	0.229598	0.193609	-0.189212	-0.0903793	-0.00585934	-0.265503	0.836041	0.714776	0.658337	0.554028	0.628533	0.722823	0.501724	0.242037	0.635912	0.627644	0.72172	0.671807	0.686718	0.619643	0.672331	0.820134	0.788968	0.653893	0.601191	0.841792	0.592476	0.720485	0.730992	0.573375	0.553246	0.541309	0.708919	0.655059	0.587811	0.683683	0.669722	0.678394	0.452539	0.669385	0.39819	0.551941	0.713575	0.538482	0.786748	0.717379
Candidatus.Brocadiaceae	0.407031	0.251369	-0.0307048	0.212881	0.303499	0.0469553	-0.125214	0.108003	-0.247648	0.564661	0.334783	0.486452	0.325847	0.227754	0.574991	0.543585	0.206843	0.425982	0.395566	0.644092	0.404917	0.453226	0.2127	0.264135	0.609298	0.52952	0.382345	0.215172	0.575453	0.206963	0.347539	0.335652	0.17094	0.2145	0.275026	0.397118	0.277194	0.219091	0.533461	0.583143	0.316783	0.204366	0.394253	0.090917	0.180506	0.368095	0.152558	0.436248	0.390443
Phycisphaeraceae	0.455491	-0.200665	-0.104241	0.0859012	0.152432	-0.267024	-0.122667	-0.216236	-0.0702242	0.717619	0.599786	0.485039	0.533656	0.806947	0.729357	0.538341	0.454532	0.769195	0.744323	0.725273	0.817935	0.777723	0.813435	0.854962	0.833775	0.821577	0.727026	0.710104	0.814904	0.789098	0.760286	0.819002	0.770965	0.782023	0.776028	0.815177	0.86594	0.782636	0.756194	0.667801	0.848605	0.661784	0.77579	0.528507	0.80309	0.885334	0.80959	0.909069	0.778807
Anaerohalosphaeraceae	0.599423	-0.00866367	-0.234005	0.205183	-0.0134673	-0.123865	-0.203725	-0.0345881	-0.362245	0.685631	0.542023	0.485467	0.353948	0.443627	0.643641	0.449396	0.204124	0.627512	0.673737	0.673052	0.686633	0.605441	0.498589	0.586178	0.702974	0.657896	0.302759	0.401016	0.617311	0.400716	0.547989	0.55793	0.428106	0.495626	0.497314	0.556117	0.52036	0.51654	0.487811	0.504929	0.540282	0.365246	0.521805	0.384118	0.414442	0.587938	0.46275	0.688176	0.500702
Sedimentisphaeraceae	0.509596	0.139877	-0.0347559	0.489998	-0.0423561	0.12045	-0.222497	0.298095	-0.153498	0.696441	0.64414	0.524905	0.432862	0.486784	0.484089	0.236797	0.141103	0.474151	0.464784	0.501741	0.578329	0.566097	0.55203	0.619638	0.643296	0.600256	0.348656	0.535308	0.566142	0.449195	0.649902	0.628763	0.487662	0.462536	0.432274	0.624509	0.557985	0.55868	0.368119	0.383647	0.55691	0.426846	0.478779	0.380692	0.502007	0.640423	0.504139	0.654441	0.483981
Gemmataceae	0.575675	-0.181073	-0.0129826	0.118808	0.0489409	-0.227622	-0.0616672	-0.154916	-0.0912197	0.783225	0.656071	0.531257	0.464668	0.694284	0.725629	0.596425	0.361699	0.782495	0.684903	0.815346	0.889393	0.818133	0.813029	0.839412	0.886336	0.85059	0.607316	0.684251	0.832686	0.70855	0.7074	0.754328	0.615689	0.76639	0.756359	0.83133	0.7898	0.770404	0.705495	0.697865	0.826514	0.638734	0.775085	0.598992	0.727999	0.848295	0.728545	0.882834	0.776741
Isosphaeraceae	0.514653	0.0334074	0.0396873	0.124231	0.237483	-0.246497	-0.0433613	-0.0940898	-0.188269	0.767815	0.668108	0.529725	0.415841	0.439113	0.613161	0.512201	0.221413	0.446528	0.577349	0.611249	0.711182	0.664659	0.477822	0.623985	0.755356	0.719001	0.503113	0.493356	0.779558	0.457472	0.647294	0.586643	0.390398	0.527875	0.523552	0.604977	0.536427	0.583031	0.579126	0.535794	0.536358	0.343496	0.589683	0.361159	0.419773	0.601474	0.474129	0.69482	0.530997
Lacipirellulaceae	0.542694	0.0457767	-0.0996417	0.27836	0.15256	-0.25616	-0.158842	0.131931	-0.20066	0.818043	0.76943	0.812813	0.469201	0.660153	0.773255	0.486477	0.0641947	0.675226	0.570684	0.615666	0.65376	0.648545	0.618358	0.727068	0.744532	0.74991	0.476108	0.685333	0.741706	0.68557	0.758378	0.813368	0.690054	0.63564	0.536642	0.717599	0.655555	0.675966	0.586501	0.579396	0.706243	0.352983	0.620752	0.408376	0.656259	0.703938	0.661421	0.824643	0.707876
Pirellulaceae	0.446551	0.142333	0.0762039	0.426913	0.0504611	-0.0437585	-0.156976	0.2911	0.101093	0.700478	0.637778	0.605677	0.346551	0.623228	0.665158	0.448889	0.137475	0.639494	0.37587	0.567652	0.61779	0.602344	0.604556	0.669499	0.708669	0.678357	0.486634	0.683782	0.699453	0.622947	0.649377	0.723542	0.56874	0.630052	0.496595	0.692766	0.643815	0.599112	0.552597	0.559631	0.679831	0.418803	0.623092	0.361723	0.596759	0.645494	0.600527	0.725596	0.722959
Thermoguttaceae	0.443649	0.158005	0.109197	0.223969	0.231517	-0.0948715	-0.0114086	0.0736447	-0.0952146	0.699442	0.508424	0.589183	0.465948	0.422795	0.524962	0.500779	0.296428	0.450144	0.363976	0.658377	0.505817	0.577862	0.501935	0.458099	0.688348	0.648846	0.600677	0.47995	0.73451	0.445139	0.522103	0.515135	0.35621	0.417893	0.415944	0.611574	0.46708	0.395243	0.627363	0.647858	0.522095	0.437875	0.615177	0.328362	0.42448	0.543452	0.355162	0.559763	0.601151
Planctomycetaceae	0.427141	0.194702	0.0226676	0.342746	0.18292	-0.131011	-0.0408102	0.214211	-0.219291	0.859277	0.754422	0.79853	0.401641	0.32918	0.515575	0.461547	0.0835895	0.386128	0.329569	0.481988	0.487578	0.584376	0.40129	0.539373	0.720598	0.706852	0.4564	0.5622	0.755577	0.414388	0.691149	0.615727	0.407482	0.395835	0.351428	0.647684	0.425012	0.522466	0.560333	0.528196	0.477213	0.261991	0.553938	0.294764	0.406097	0.561102	0.386855	0.633682	0.506086
Acidithiobacillaceae	0.516978	-0.0569194	-0.173281	0.0907032	0.210486	-0.236188	-0.115122	-0.0719947	-0.192739	0.786992	0.696706	0.708627	0.53	0.681159	0.777411	0.595386	0.275185	0.740754	0.667901	0.753659	0.719518	0.735349	0.670845	0.742025	0.851905	0.814935	0.646422	0.630823	0.841226	0.662787	0.736881	0.773444	0.670726	0.658243	0.621988	0.736974	0.727962	0.675406	0.710269	0.732502	0.746131	0.492395	0.695492	0.44569	0.658256	0.732597	0.661833	0.853809	0.726978
Caulobacteraceae	0.566263	-0.038505	0.014258	0.238245	-0.00132334	-0.204478	-0.0321018	0.0046828	-0.216986	0.925018	0.807365	0.724019	0.399229	0.585704	0.701638	0.553979	0.247396	0.667547	0.550748	0.697999	0.762119	0.785016	0.68174	0.840993	0.883714	0.898442	0.501661	0.706987	0.856472	0.594754	0.787831	0.771794	0.620318	0.651458	0.64569	0.831249	0.694648	0.817157	0.635184	0.620002	0.713557	0.546959	0.737332	0.598322	0.670367	0.794748	0.67676	0.883287	0.653299
Emcibacteraceae	0.480565	0.0802223	-0.0245753	0.136211	0.25289	-0.223528	-0.0211989	0.0072788	-0.196132	0.760509	0.558412	0.703075	0.532868	0.515914	0.633018	0.538687	0.297743	0.557201	0.476738	0.695714	0.535312	0.624439	0.510485	0.500054	0.758388	0.712955	0.629292	0.554238	0.798846	0.501112	0.648613	0.614924	0.481029	0.417652	0.418979	0.657905	0.503965	0.446093	0.686923	0.710137	0.571905	0.385818	0.64222	0.348755	0.450182	0.60012	0.380339	0.659102	0.642857
Caedimonadaceae	0.134088	-0.114932	-0.199348	-0.239067	0.141694	-0.175216	-0.0372779	-0.132165	-0.349304	0.173619	-0.0604386	0.359899	0.459954	0.126129	0.341529	0.435114	0.436048	0.283161	0.370213	0.464717	0.201139	0.222451	0.240537	0.0724023	0.304803	0.264519	0.290725	0.0816157	0.265274	0.145699	0.153637	0.180057	0.187057	0.0665786	0.207069	0.182591	0.202161	0.0831981	0.499331	0.524395	0.180677	0.152774	0.25311	0.0871383	0.195049	0.190941	0.151496	0.239213	0.180367
Candidatus.Paracaedibacteraceae	0.259706	-0.113266	0.121581	0.213052	0.106351	-0.136024	0.0960222	0.0566032	0.0948843	0.627339	0.617813	0.547865	0.239016	0.609796	0.534808	0.252645	0.224839	0.557499	0.402619	0.446865	0.487042	0.569887	0.628156	0.731039	0.587262	0.634968	0.420279	0.728156	0.595517	0.624085	0.702141	0.660174	0.683449	0.615426	0.485546	0.721057	0.613115	0.710437	0.48806	0.38823	0.633433	0.468814	0.542489	0.409735	0.66089	0.703788	0.617286	0.710991	0.560191
Holosporaceae	0.157935	-0.00503821	0.0367192	0.0926092	0.243457	-0.207634	0.109987	-0.00085547	-0.127834	0.603689	0.375252	0.574292	0.203204	0.370741	0.562928	0.479123	0.375307	0.453538	0.303459	0.564991	0.321011	0.565103	0.384561	0.449848	0.597959	0.609103	0.473571	0.542321	0.612594	0.422437	0.515262	0.495321	0.444802	0.354762	0.382603	0.589825	0.384374	0.461956	0.638573	0.545367	0.423844	0.30408	0.56822	0.287733	0.443923	0.479106	0.39358	0.538972	0.4514
Kordiimonadaceae	0.360639	-0.144344	-0.0803911	-0.0285698	-0.098456	-0.153706	0.00430745	-0.192202	0.079556	0.546607	0.497568	0.400653	0.242893	0.483812	0.53644	0.351413	0.273431	0.66719	0.482059	0.560867	0.577101	0.61877	0.615683	0.631623	0.698877	0.652505	0.543461	0.4799	0.634583	0.5111	0.581899	0.578767	0.55894	0.566096	0.601283	0.644878	0.643464	0.632123	0.478349	0.564786	0.636942	0.637576	0.552156	0.525157	0.585348	0.673021	0.556021	0.660724	0.583284
Magnetococcaceae	0.40829	-0.131479	-0.105321	0.158239	-0.018586	-0.162025	0.147742	-0.0964159	-0.283351	0.783452	0.742967	0.517951	0.246573	0.398035	0.383515	0.232055	0.0467262	0.381514	0.571114	0.428608	0.608199	0.557162	0.512666	0.658139	0.620709	0.642307	0.261296	0.493538	0.594621	0.362052	0.660465	0.598077	0.461273	0.389186	0.411475	0.624366	0.487901	0.645805	0.345041	0.282744	0.485515	0.395738	0.410192	0.450883	0.418273	0.660432	0.451866	0.663001	0.402189
Parvularculaceae	0.423735	-0.191272	-0.0775167	0.00495342	0.0955055	-0.245064	-0.162246	-0.00739996	-0.0706515	0.415914	0.482565	0.406877	0.466049	0.626254	0.495731	0.190207	0.0460611	0.583917	0.408979	0.429828	0.518727	0.476147	0.55184	0.497123	0.494267	0.45164	0.389141	0.564159	0.466764	0.577288	0.519704	0.574977	0.520227	0.442194	0.381454	0.48449	0.481454	0.460384	0.329002	0.378655	0.604456	0.167751	0.391198	0.33075	0.516862	0.529185	0.478647	0.562964	0.558336
Pelagibacteraceae	0.409682	0.342703	0.121534	0.373098	-0.220187	0.200465	-0.333227	0.155281	0.13767	0.227231	0.0926296	0.0146798	0.227952	0.385985	0.35647	0.115038	0.337965	0.359875	0.225362	0.386838	0.28565	0.308559	0.36064	0.305334	0.366574	0.355774	0.27587	0.285818	0.320659	0.325829	0.233893	0.347745	0.299845	0.284268	0.319771	0.336201	0.374202	0.249995	0.208198	0.251752	0.399428	0.364712	0.33191	0.176218	0.298382	0.388429	0.228324	0.36222	0.34653
Aurantimonadaceae	0.521724	-0.0154152	-0.0823708	0.18891	0.157696	-0.276704	-0.00495335	-0.0871817	-0.190704	0.884301	0.803329	0.686989	0.420479	0.634774	0.707232	0.468249	0.229342	0.61971	0.594982	0.661426	0.687395	0.754804	0.626418	0.756646	0.842685	0.845375	0.617279	0.702394	0.87646	0.64305	0.793418	0.802325	0.634974	0.599261	0.586821	0.802844	0.678412	0.709768	0.655021	0.596855	0.714368	0.431745	0.694039	0.494139	0.604587	0.779439	0.608774	0.835511	0.702538
Bartonellaceae	0.237258	-0.00811065	0.133612	0.160932	0.105268	-0.0603603	0.125672	0.0998975	-0.124306	0.677196	0.436325	0.711207	0.330309	0.439954	0.575804	0.640947	0.414182	0.58453	0.31953	0.725402	0.43327	0.626283	0.518745	0.569501	0.670893	0.68895	0.418529	0.601469	0.642244	0.435782	0.514596	0.536293	0.494994	0.483382	0.472346	0.699409	0.502626	0.550139	0.724408	0.687699	0.532787	0.525235	0.688993	0.49953	0.554315	0.566299	0.490635	0.61019	0.546177
Beijerinckiaceae	0.53577	-0.0379155	-0.0620397	0.191029	0.00580688	-0.197306	0.0668645	-0.0246594	-0.224461	0.840119	0.79817	0.691425	0.273655	0.440721	0.534669	0.354869	0.0314061	0.484291	0.573923	0.519041	0.629894	0.596029	0.494672	0.683776	0.699658	0.716183	0.323266	0.520574	0.685038	0.419562	0.706622	0.641476	0.508381	0.468283	0.455376	0.682707	0.509855	0.658917	0.430451	0.395313	0.536755	0.423248	0.494364	0.464935	0.463063	0.68029	0.507925	0.714133	0.490773
Bradyrhizobiaceae	0.476394	-0.119184	0.140784	0.103219	0.014343	-0.224195	0.0267224	-0.181577	0.0171604	0.836165	0.690986	0.577508	0.409269	0.673939	0.695897	0.625905	0.475997	0.731778	0.557054	0.780748	0.817731	0.875926	0.795858	0.884648	0.921603	0.928347	0.631322	0.782674	0.898083	0.699148	0.738169	0.795873	0.673288	0.758972	0.802229	0.91887	0.807651	0.844055	0.745458	0.687955	0.832138	0.68581	0.878786	0.709724	0.749845	0.876241	0.74256	0.897099	0.765988
Brucellaceae	0.50175	0.0410655	-0.0829847	0.153163	0.118757	-0.153419	-0.04892	-0.0203986	-0.208828	0.81226	0.65686	0.682104	0.450357	0.557332	0.776702	0.615267	0.306218	0.659649	0.578826	0.799453	0.691293	0.755971	0.594791	0.690318	0.85885	0.828243	0.592687	0.570813	0.814611	0.542923	0.681077	0.691204	0.551487	0.5537	0.606826	0.74103	0.662098	0.634963	0.695331	0.710041	0.668374	0.504482	0.717466	0.479126	0.557944	0.710958	0.556364	0.800239	0.649826
Chelatococcaceae	0.531444	-0.181752	-0.0390875	0.179358	0.0942974	-0.265572	-0.0280113	-0.0532742	-0.1528	0.839739	0.842191	0.628036	0.528982	0.641733	0.568859	0.360148	0.166261	0.576284	0.599531	0.547116	0.786735	0.702734	0.763256	0.819581	0.783626	0.770518	0.585792	0.719123	0.797186	0.675876	0.816816	0.804961	0.65792	0.645289	0.601301	0.788266	0.709071	0.767049	0.533216	0.479843	0.726601	0.512738	0.626268	0.50463	0.689621	0.794915	0.695349	0.830006	0.672657
Cohaesibacteraceae	0.602784	-0.112923	-0.0182065	0.13717	0.0611309	-0.209267	-0.144409	-0.126194	-0.178124	0.720076	0.627407	0.4279	0.396466	0.632518	0.623725	0.482335	0.213072	0.641551	0.65439	0.652713	0.822477	0.7003	0.692194	0.773005	0.767387	0.748452	0.452695	0.586545	0.721944	0.607115	0.609445	0.68006	0.528916	0.653215	0.651904	0.686506	0.684709	0.698237	0.528112	0.508683	0.710584	0.451533	0.616955	0.446937	0.617972	0.732286	0.652362	0.810055	0.631276
Hyphomicrobiaceae	0.563682	-0.0277102	-0.0465394	0.172751	0.162205	-0.274625	-0.0569147	-0.093182	-0.157081	0.909739	0.759593	0.679596	0.498607	0.664421	0.757907	0.533502	0.299921	0.675822	0.58766	0.719534	0.734768	0.764459	0.684454	0.764892	0.887257	0.89127	0.696221	0.721707	0.939123	0.658641	0.803906	0.808756	0.647491	0.606418	0.631168	0.81924	0.717394	0.707558	0.724328	0.676672	0.743072	0.508994	0.756132	0.494983	0.636249	0.794153	0.609843	0.860443	0.765426
Lichenihabitantaceae	0.548489	0.034702	-0.10759	0.21768	0.0874473	-0.259037	-0.307941	0.125904	-0.0916009	0.597974	0.61954	0.646482	0.607294	0.73957	0.61836	0.327173	0.106257	0.661462	0.508181	0.476832	0.58191	0.52311	0.616398	0.604501	0.626079	0.585392	0.546093	0.635089	0.646435	0.677442	0.637123	0.709287	0.645452	0.610502	0.4652	0.576191	0.603551	0.520642	0.485853	0.536071	0.690125	0.33901	0.536129	0.299992	0.601432	0.593066	0.568669	0.708169	0.700027
Methylobacteriaceae	0.475892	-0.121492	0.137457	0.0972871	-0.0361145	-0.299076	0.0236068	-0.177882	0.041664	0.8282	0.746147	0.586764	0.42942	0.68235	0.706463	0.57955	0.404158	0.745224	0.517364	0.720463	0.83439	0.881878	0.815816	0.929793	0.90476	0.935795	0.626345	0.82146	0.89268	0.739833	0.783679	0.832141	0.688881	0.788893	0.823507	0.909925	0.828163	0.906743	0.671776	0.657809	0.855935	0.65949	0.868132	0.713112	0.7882	0.8693	0.785491	0.923415	0.757933
Methylocystaceae	0.597285	-0.103967	-0.081935	0.192818	0.0856496	-0.220614	-0.038854	-0.0557338	-0.256864	0.888946	0.813937	0.647063	0.505576	0.638048	0.683862	0.482786	0.213006	0.666376	0.663792	0.683269	0.817905	0.766124	0.710399	0.821982	0.85771	0.848103	0.542982	0.68513	0.845661	0.612045	0.806475	0.769934	0.605455	0.63917	0.625873	0.780171	0.706525	0.767635	0.593111	0.592219	0.73308	0.504285	0.688072	0.54592	0.639751	0.794175	0.655161	0.881194	0.674057
Phyllobacteriaceae	0.538442	-0.0191249	0.00204909	0.258783	0.0756884	-0.2181	-0.0093063	0.0278622	-0.223437	0.948687	0.854468	0.785793	0.443632	0.577919	0.678212	0.531057	0.230538	0.626882	0.552809	0.668503	0.709808	0.806293	0.675285	0.831021	0.89479	0.893744	0.556227	0.747566	0.864731	0.62621	0.834969	0.814535	0.650633	0.63355	0.633835	0.870712	0.691716	0.815211	0.64963	0.612197	0.7213	0.516429	0.728874	0.587407	0.689166	0.83059	0.677801	0.87353	0.647761
Rhizobiaceae	0.427474	-0.040041	0.0187825	0.163579	0.188338	-0.300435	0.0958764	-0.0632485	-0.208828	0.95552	0.827704	0.796716	0.448928	0.537498	0.683802	0.548735	0.249013	0.569325	0.500747	0.659891	0.645058	0.76754	0.606191	0.765796	0.863461	0.894239	0.600776	0.727723	0.900986	0.598501	0.845419	0.788012	0.62604	0.561817	0.588383	0.839641	0.645062	0.75825	0.716039	0.618194	0.664532	0.45382	0.73992	0.521728	0.624586	0.779915	0.595494	0.837762	0.645214
Rhodobiaceae	0.623643	-0.0665015	-0.0923156	0.183093	0.123771	-0.25609	-0.0537653	-0.0471827	-0.360715	0.838021	0.789176	0.654898	0.482911	0.493664	0.580873	0.404995	0.124207	0.50499	0.648716	0.530016	0.72424	0.661866	0.581396	0.710207	0.754269	0.74555	0.453835	0.586629	0.748258	0.507816	0.773332	0.684289	0.515812	0.505603	0.526897	0.702811	0.563588	0.657948	0.495373	0.445157	0.600787	0.3613	0.544973	0.437132	0.530487	0.724121	0.548895	0.766193	0.518183
Xanthobacteraceae	0.508187	-0.0681881	-0.0576845	0.174847	0.12963	-0.234495	0.0233983	-0.0273542	-0.312419	0.913345	0.786707	0.80067	0.412358	0.504866	0.675468	0.606123	0.207118	0.589781	0.570507	0.680976	0.678885	0.763984	0.589635	0.76683	0.845816	0.855935	0.476981	0.655015	0.810916	0.53929	0.742495	0.727133	0.579013	0.568892	0.602528	0.800769	0.622323	0.757232	0.66372	0.615135	0.639751	0.463761	0.694962	0.567452	0.6182	0.760581	0.627757	0.824039	0.562238
Hyphomonadaceae	0.414372	0.0182315	0.0370181	0.196405	0.165578	-0.208147	0.0768541	0.0567176	-0.119295	0.877674	0.80658	0.856986	0.395151	0.513832	0.647698	0.502802	0.178975	0.568449	0.427541	0.589723	0.560771	0.659935	0.584497	0.676715	0.778848	0.793536	0.5614	0.699778	0.826187	0.569872	0.747573	0.747543	0.599034	0.544012	0.49115	0.784057	0.588657	0.652775	0.66298	0.625633	0.644263	0.452696	0.663052	0.472397	0.587484	0.700305	0.5478	0.742	0.68025
Rhodobacteraceae	0.497641	-0.0189118	-0.0262119	0.200645	0.179428	-0.240347	0.0177592	-0.0133861	-0.28594	0.93637	0.794163	0.790732	0.465839	0.538368	0.710311	0.58884	0.281902	0.587254	0.549149	0.713148	0.671521	0.783385	0.603839	0.755086	0.888021	0.889707	0.601287	0.683661	0.881957	0.578438	0.800833	0.75211	0.595735	0.568539	0.598326	0.819459	0.646427	0.735906	0.734425	0.668134	0.660775	0.471421	0.745475	0.520353	0.617155	0.775439	0.601348	0.840591	0.621188
Acetobacteraceae	0.423812	-0.00192098	-0.0424751	0.166314	0.201575	-0.275896	0.0491345	0.0418672	-0.292971	0.903887	0.753866	0.895169	0.444873	0.47899	0.665931	0.602353	0.192345	0.556427	0.450511	0.664816	0.546552	0.714194	0.531053	0.661729	0.812209	0.813917	0.552731	0.654982	0.810316	0.53251	0.743963	0.714524	0.5711	0.493005	0.497161	0.7708	0.555069	0.65788	0.711272	0.67383	0.596068	0.40526	0.684205	0.474269	0.580071	0.682579	0.547866	0.755432	0.591373
Rhodospirillaceae	0.528612	0.0341935	0.0022198	0.241276	0.0965614	-0.182963	-0.0881945	0.0626297	-0.232695	0.860558	0.693353	0.743492	0.472429	0.591273	0.763079	0.654433	0.336898	0.688472	0.516126	0.781704	0.70366	0.784205	0.637247	0.746003	0.897289	0.867492	0.580266	0.670139	0.865396	0.602145	0.741395	0.718924	0.575123	0.655687	0.607736	0.786916	0.671164	0.700591	0.760077	0.766661	0.698358	0.49246	0.768324	0.514482	0.634633	0.738215	0.619241	0.841622	0.684946
Anaplasmataceae	0.22983	-0.0105012	0.115086	0.21267	0.192863	0.000853752	0.202083	0.0756929	-0.123026	0.767011	0.552858	0.683731	0.340849	0.365372	0.655923	0.623464	0.362569	0.574783	0.468175	0.769218	0.503179	0.683273	0.514389	0.623036	0.735651	0.746281	0.384885	0.562828	0.670894	0.406006	0.632631	0.62618	0.53317	0.452153	0.550601	0.741329	0.564579	0.632359	0.705493	0.646048	0.536971	0.550654	0.664788	0.529326	0.547869	0.669243	0.514113	0.674094	0.538191
Candidatus.Deianiraeaceae	0.43137	0.141526	0.017023	0.269742	-0.0890991	-0.0873786	-0.274179	0.0771494	0.180281	0.370974	0.253718	0.406334	0.381204	0.615452	0.609189	0.393922	0.363754	0.71666	0.400872	0.558828	0.429953	0.433914	0.569918	0.515442	0.468459	0.505539	0.408752	0.52384	0.452292	0.584198	0.351957	0.59135	0.641274	0.54588	0.544205	0.539812	0.573924	0.484044	0.435818	0.451175	0.601651	0.550584	0.563401	0.433634	0.579885	0.521089	0.545806	0.561273	0.610928
Candidatus.Midichloriaceae	0.304735	0.240266	0.205905	0.293696	-0.0247825	0.0857724	-0.0389562	0.144487	0.115365	0.433372	0.294848	0.297336	0.209265	0.166118	0.428612	0.196066	0.183797	0.318606	0.389235	0.405369	0.354594	0.323726	0.223615	0.334571	0.425478	0.4098	0.172157	0.266114	0.371151	0.207413	0.457782	0.379992	0.291566	0.282016	0.311962	0.389398	0.301814	0.331893	0.271447	0.211754	0.310817	0.382963	0.298642	0.195082	0.262886	0.412401	0.266084	0.386284	0.30659
Rickettsiaceae	0.508292	-0.130413	-0.0901155	-0.0155813	0.0787176	-0.294295	-0.0746195	-0.109714	-0.269749	0.664618	0.452756	0.662731	0.4505	0.592301	0.758319	0.589687	0.396346	0.689858	0.51126	0.76381	0.547196	0.682732	0.6036	0.593891	0.75095	0.726702	0.598035	0.605367	0.724451	0.549684	0.609662	0.602653	0.577477	0.50266	0.567092	0.709264	0.583634	0.554249	0.752007	0.749701	0.637992	0.460719	0.699979	0.474312	0.604577	0.657728	0.524345	0.694728	0.628358
Erythrobacteraceae	0.546072	0.141939	0.0660818	0.226505	-0.0182707	-0.160936	-0.161277	-0.0469563	-0.0187403	0.818126	0.640453	0.553382	0.399899	0.606288	0.684631	0.550949	0.400252	0.633258	0.460287	0.723837	0.680842	0.799658	0.667393	0.739727	0.880128	0.858186	0.610211	0.675733	0.872782	0.628161	0.684858	0.73533	0.568062	0.668183	0.687657	0.796713	0.71715	0.692672	0.665969	0.686988	0.748821	0.559189	0.799765	0.558622	0.614311	0.746926	0.576454	0.816051	0.728273
Sphingomonadaceae	0.470844	-0.0217707	0.0640314	0.161445	0.0892171	-0.265773	0.0512251	-0.0711599	-0.160847	0.937164	0.761377	0.743647	0.441425	0.543452	0.6817	0.60816	0.331832	0.614855	0.474066	0.721643	0.693866	0.815351	0.633262	0.761014	0.909009	0.9079	0.60938	0.711712	0.921438	0.56629	0.804419	0.749007	0.568691	0.590268	0.629667	0.84677	0.659963	0.741857	0.728891	0.698336	0.685109	0.527241	0.791061	0.586699	0.617841	0.775773	0.583904	0.827474	0.671265
Alcaligenaceae	0.496681	-0.0627094	-0.088536	0.14258	0.0783761	-0.263516	0.00951954	-0.0811471	-0.223816	0.876566	0.762804	0.693803	0.400971	0.578721	0.75596	0.582755	0.138448	0.691245	0.594677	0.739382	0.759332	0.794621	0.614104	0.797746	0.858869	0.854685	0.504716	0.640721	0.819453	0.580785	0.747857	0.750967	0.594554	0.606131	0.632455	0.767727	0.674452	0.770006	0.617635	0.629016	0.690845	0.47914	0.705699	0.533564	0.617769	0.749957	0.658179	0.862199	0.639163
Burkholderiaceae	0.39819	-0.00426876	0.0589089	0.109195	-0.0408947	-0.249979	-0.0222829	-0.1318	0.0647998	0.765645	0.625557	0.536337	0.368539	0.557161	0.683544	0.6113	0.25516	0.691836	0.474237	0.744619	0.730665	0.886086	0.675534	0.80251	0.860515	0.816674	0.530648	0.673413	0.773537	0.65519	0.686299	0.743453	0.581787	0.726632	0.787457	0.794988	0.759276	0.802818	0.598621	0.684965	0.781506	0.607986	0.804252	0.674977	0.6949	0.748788	0.697059	0.824572	0.705174
Comamonadaceae	0.513959	-0.0406386	0.0824725	0.15692	0.094425	-0.190301	-0.134295	-0.0777456	0.00870827	0.778707	0.633297	0.565696	0.4065	0.672525	0.778547	0.652893	0.378877	0.790045	0.531227	0.77383	0.81876	0.831359	0.720196	0.833504	0.887665	0.876822	0.581329	0.753768	0.859528	0.700387	0.705044	0.77511	0.658994	0.738765	0.747625	0.823846	0.776611	0.783693	0.707713	0.693424	0.808658	0.55449	0.825938	0.564501	0.709416	0.771376	0.716217	0.88489	0.762999
Oxalobacteraceae	0.590053	0.102668	-0.0283458	0.225912	-0.0183565	-0.267748	-0.163372	0.0629732	-0.240427	0.8619	0.685136	0.761141	0.399059	0.463385	0.621895	0.493495	0.191432	0.567962	0.427254	0.593722	0.572728	0.701488	0.547355	0.684114	0.784392	0.804286	0.391399	0.662617	0.777092	0.538011	0.716031	0.705311	0.563451	0.525933	0.551222	0.728938	0.567186	0.686219	0.558146	0.579942	0.612688	0.368339	0.659566	0.478463	0.572228	0.648242	0.529595	0.768341	0.544876
Sutterellaceae	0.580381	0.187825	-0.0209169	0.278579	0.27414	-0.0752156	-0.160762	0.116576	-0.235038	0.633228	0.558502	0.444579	0.316643	0.33864	0.523392	0.372509	-0.0530214	0.389023	0.583991	0.515716	0.592561	0.50428	0.309394	0.48429	0.585943	0.522379	0.239983	0.315956	0.546988	0.316808	0.49431	0.455291	0.291621	0.377563	0.354174	0.413225	0.369882	0.437481	0.310412	0.357947	0.395321	0.195366	0.342917	0.178861	0.291331	0.434918	0.348914	0.571984	0.351007
Chromobacteriaceae	0.488997	-0.0124224	-0.00657403	0.217583	0.110563	-0.285629	-0.013703	0.0347682	-0.16307	0.917206	0.802405	0.819159	0.367832	0.594657	0.733742	0.531438	0.169399	0.661656	0.485944	0.651833	0.647173	0.761131	0.636649	0.792495	0.837054	0.864845	0.505748	0.761854	0.838027	0.656357	0.800585	0.816825	0.672147	0.624843	0.593861	0.831227	0.666937	0.789003	0.646413	0.631195	0.713215	0.429589	0.712785	0.528014	0.684584	0.768915	0.667951	0.858527	0.677728
Neisseriaceae	0.202557	-0.241105	-0.0576295	-0.0992081	0.103562	-0.344454	0.271841	-0.20925	-0.181597	0.75516	0.627623	0.664657	0.300214	0.406463	0.58315	0.601786	0.178151	0.538405	0.358471	0.705259	0.514385	0.762305	0.536391	0.659637	0.768324	0.754322	0.555054	0.592216	0.711172	0.507604	0.660763	0.611112	0.529201	0.498708	0.588076	0.742668	0.577571	0.687144	0.673826	0.639611	0.589835	0.475674	0.717396	0.613562	0.59877	0.638856	0.578913	0.686275	0.568823
Gallionellaceae	0.369406	0.0987359	-0.000427058	0.0848992	0.318586	-0.157072	-0.0880595	0.0341833	-0.137086	0.60779	0.384958	0.571246	0.364943	0.444342	0.721639	0.668307	0.240065	0.587554	0.383558	0.713321	0.496872	0.560612	0.408159	0.432049	0.690355	0.628003	0.510903	0.428303	0.700355	0.441225	0.45239	0.503013	0.361535	0.440209	0.409507	0.509449	0.471317	0.37113	0.697251	0.753125	0.506022	0.25272	0.562832	0.165613	0.407799	0.443946	0.371481	0.58867	0.606738
Methylophilaceae	0.375915	0.106252	0.102709	0.180701	0.186463	-0.182237	0.0849928	0.0414395	-0.192098	0.829609	0.580068	0.741651	0.283332	0.324339	0.604124	0.528822	0.238687	0.464606	0.373669	0.611774	0.446489	0.601153	0.402998	0.512946	0.726745	0.74301	0.421937	0.555368	0.750966	0.368293	0.623015	0.593233	0.437099	0.341899	0.387995	0.673725	0.411776	0.517279	0.640948	0.579887	0.460307	0.341343	0.582455	0.334465	0.418712	0.573313	0.360084	0.62143	0.489985
Nitrosomonadaceae	0.288568	0.0385042	0.104585	0.141894	0.22522	-0.17186	0.154785	-0.014882	-0.106804	0.847178	0.651729	0.733205	0.27752	0.375739	0.667718	0.646833	0.25452	0.538177	0.451569	0.711052	0.56048	0.743677	0.44795	0.652408	0.802502	0.797763	0.441246	0.57615	0.772512	0.430827	0.703846	0.644679	0.49799	0.506878	0.552565	0.745214	0.553478	0.664973	0.694093	0.654762	0.552937	0.472263	0.681309	0.482797	0.521656	0.657757	0.518432	0.715545	0.541821
Sterolibacteriaceae	0.596365	-0.0214452	-0.0955636	0.235043	0.148322	-0.264861	-0.114446	-0.0243725	-0.215947	0.882415	0.785227	0.670665	0.39715	0.646063	0.757753	0.491596	0.148866	0.666602	0.626124	0.672992	0.74323	0.766704	0.64805	0.798325	0.832493	0.833177	0.510852	0.696477	0.828551	0.663589	0.777781	0.794822	0.636445	0.650371	0.624754	0.774735	0.692332	0.749931	0.593727	0.58655	0.732959	0.403744	0.68545	0.482175	0.648979	0.767167	0.662937	0.873676	0.692025
Sulfuricellaceae	0.370013	0.0349222	-0.0153692	0.139731	0.299656	-0.127522	0.153179	-0.0472169	-0.310842	0.851837	0.708296	0.660691	0.274513	0.273919	0.534879	0.504405	0.144437	0.372557	0.459217	0.572576	0.529184	0.618964	0.367076	0.557052	0.737864	0.743329	0.410399	0.464675	0.759997	0.314022	0.633169	0.539469	0.365272	0.322317	0.387387	0.63237	0.415782	0.554125	0.571056	0.508673	0.418419	0.290225	0.523716	0.319337	0.334614	0.575967	0.33518	0.646416	0.403622
Thiobacillaceae	0.579192	0.0131946	-0.0506365	0.224694	0.154865	-0.275288	-0.238874	0.0301704	-0.0762118	0.717479	0.701023	0.631276	0.450168	0.756905	0.767417	0.49871	0.125314	0.732124	0.583308	0.604512	0.722766	0.655932	0.654544	0.76244	0.738422	0.743027	0.515138	0.683181	0.751825	0.733556	0.670618	0.7962	0.66598	0.734987	0.613615	0.678509	0.708591	0.688463	0.56206	0.586485	0.770023	0.371495	0.636183	0.399223	0.68705	0.693051	0.718125	0.837276	0.756824
Azonexaceae	0.420887	-0.0348529	0.0182604	0.134451	0.194193	-0.18688	-0.019415	-0.109995	-0.0100069	0.74983	0.601598	0.527225	0.370096	0.645217	0.788497	0.61812	0.297509	0.703496	0.550764	0.764996	0.74126	0.737273	0.627086	0.716792	0.825092	0.803046	0.601554	0.626482	0.843023	0.62151	0.636255	0.698074	0.533485	0.652893	0.628789	0.719996	0.69323	0.637002	0.708045	0.697259	0.723292	0.46145	0.722776	0.395356	0.592905	0.705179	0.608088	0.799582	0.759237
Rhodocyclaceae	0.592213	-0.0785598	-0.117049	0.17568	0.0943829	-0.26523	-0.166956	-0.114303	-0.0947251	0.7646	0.694707	0.52565	0.430282	0.706151	0.741377	0.527916	0.175263	0.762101	0.715665	0.714057	0.830949	0.766712	0.727581	0.822019	0.82342	0.778131	0.534803	0.647284	0.772292	0.721112	0.700881	0.797428	0.665166	0.769811	0.70613	0.730617	0.782258	0.752872	0.589957	0.598755	0.800121	0.519967	0.68691	0.500952	0.696036	0.76679	0.740227	0.876322	0.753135
Zoogloeaceae	0.532998	0.0797405	-0.00375651	0.301716	0.0398702	-0.164945	-0.108597	0.0605971	-0.208999	0.875608	0.772367	0.625612	0.338259	0.488961	0.652406	0.488089	0.100621	0.574653	0.498015	0.613939	0.714882	0.747263	0.526217	0.754098	0.830633	0.808094	0.403902	0.610008	0.783869	0.500118	0.745701	0.69569	0.500644	0.556733	0.553504	0.713667	0.582426	0.733404	0.503448	0.495846	0.607923	0.37277	0.616081	0.428413	0.536683	0.686407	0.575095	0.808691	0.534945
Bradymonadaceae	0.47301	-0.0884865	0.0925863	0.216519	0.0827639	-0.238811	0.0105056	-0.10486	-0.0288692	0.879143	0.772055	0.552664	0.437592	0.648513	0.699198	0.495887	0.357428	0.651913	0.589152	0.653679	0.839791	0.822447	0.752926	0.877936	0.857039	0.876172	0.544906	0.795395	0.876767	0.677992	0.843468	0.83032	0.629818	0.717027	0.720525	0.848541	0.772628	0.842366	0.633263	0.569353	0.785	0.542558	0.762188	0.570806	0.698059	0.843254	0.711561	0.896586	0.723249
Desulfarculaceae	0.582535	0.036686	-0.232704	0.296462	0.1392	-0.267795	-0.271976	0.167824	-0.149503	0.666814	0.72558	0.646097	0.450565	0.625891	0.601112	0.216207	-0.0655087	0.545483	0.440444	0.394187	0.533531	0.476928	0.573543	0.578489	0.565993	0.561661	0.495613	0.624334	0.61364	0.675315	0.610873	0.716044	0.579495	0.528473	0.39225	0.559829	0.552412	0.508172	0.395146	0.407514	0.633243	0.184946	0.455071	0.234859	0.531012	0.545158	0.526446	0.65937	0.657625
Desulfobacteraceae	0.429437	-0.0683002	-0.0854606	0.106036	0.215572	-0.279604	0.101853	-0.0183887	-0.405874	0.853411	0.736445	0.834977	0.451964	0.385549	0.546595	0.528374	0.18613	0.444863	0.471718	0.588999	0.530028	0.672728	0.48164	0.581967	0.766686	0.738127	0.517569	0.561078	0.750395	0.438815	0.724474	0.617636	0.472397	0.399393	0.429611	0.715417	0.46817	0.584845	0.639354	0.61922	0.511868	0.346349	0.585687	0.457782	0.485922	0.664204	0.450394	0.669484	0.484551
Desulfobulbaceae	0.466159	0.0262108	-0.0735096	0.263687	0.117009	-0.195513	-0.0297539	0.154297	-0.28025	0.831615	0.734023	0.820101	0.354433	0.525086	0.62261	0.430853	0.0935152	0.518433	0.350744	0.580556	0.436238	0.599146	0.512265	0.627788	0.710395	0.733618	0.495207	0.636067	0.724494	0.523176	0.695344	0.683806	0.583084	0.433408	0.388294	0.71381	0.505796	0.604068	0.595111	0.553443	0.547356	0.329702	0.582689	0.397942	0.558297	0.63085	0.522164	0.698271	0.558061
Desulfohalobiaceae	0.48653	-0.106514	-0.19197	0.106296	0.0762125	-0.270188	-0.232823	0.0117713	-0.0714601	0.546611	0.645608	0.536651	0.468328	0.681756	0.467617	0.262686	-0.0884043	0.588106	0.42346	0.383319	0.525628	0.502063	0.627671	0.599592	0.591422	0.50893	0.556357	0.576207	0.561882	0.684004	0.567687	0.675822	0.612317	0.589094	0.43018	0.5771	0.578148	0.53024	0.359303	0.434557	0.675026	0.322112	0.421968	0.325516	0.609743	0.588561	0.58092	0.643373	0.661815
Desulfomicrobiaceae	0.620117	-0.0611317	-0.247859	0.137685	0.131149	-0.309503	-0.184164	0.0383455	-0.296388	0.672406	0.709264	0.666468	0.505309	0.65678	0.676973	0.363297	0.00403726	0.570032	0.478885	0.521657	0.59588	0.508886	0.622348	0.602611	0.660693	0.639995	0.588653	0.553592	0.686671	0.652345	0.6164	0.683939	0.568346	0.536478	0.422178	0.572198	0.597624	0.51539	0.495129	0.554102	0.638156	0.262596	0.504358	0.296303	0.556909	0.593108	0.541652	0.721463	0.662022
Desulfovibrionaceae	0.691283	0.00554939	-0.119696	0.29463	0.064629	-0.18535	-0.24221	0.187051	-0.247503	0.734056	0.724685	0.641276	0.431153	0.608439	0.575332	0.261114	-0.0313347	0.523881	0.429029	0.45533	0.578922	0.496724	0.598036	0.610827	0.644426	0.6256	0.455099	0.601042	0.66355	0.58718	0.624842	0.672107	0.536165	0.491242	0.380686	0.601865	0.53546	0.530587	0.39854	0.446035	0.604252	0.265822	0.459072	0.316144	0.536769	0.587648	0.514755	0.69403	0.619675
Desulfurellaceae	0.29388	-0.0280171	-0.121065	0.133574	0.348458	-0.0927907	0.125263	-0.0123385	-0.176756	0.630557	0.491546	0.544561	0.500456	0.456504	0.47963	0.400744	0.275819	0.427884	0.612933	0.65157	0.494469	0.514044	0.466793	0.4861	0.590579	0.565132	0.53094	0.4022	0.613188	0.428996	0.572134	0.518502	0.454409	0.356743	0.381142	0.557292	0.482413	0.430107	0.569751	0.49549	0.459837	0.453074	0.472939	0.21981	0.418245	0.549655	0.392752	0.581047	0.469283
Desulfuromonadaceae	0.52579	0.0613578	-0.101665	0.218745	0.231896	-0.312212	-0.0333903	0.0334503	-0.30269	0.877242	0.796177	0.821406	0.476605	0.557775	0.651586	0.45084	0.133719	0.518252	0.500363	0.574925	0.536856	0.648391	0.52302	0.625246	0.758855	0.769402	0.582726	0.647918	0.817724	0.571435	0.735961	0.735994	0.570207	0.476199	0.451479	0.711373	0.545291	0.588646	0.622691	0.587031	0.604919	0.308301	0.622152	0.386635	0.526871	0.665229	0.491018	0.737847	0.62323
Geobacteraceae	0.549766	0.124186	-0.126235	0.272749	0.17836	-0.192064	-0.105872	0.0900675	-0.366155	0.866699	0.715493	0.750671	0.419925	0.392192	0.612386	0.514172	0.138624	0.485508	0.462548	0.587627	0.565362	0.623314	0.42554	0.548191	0.788251	0.75397	0.529606	0.513119	0.796729	0.421882	0.673588	0.617483	0.41927	0.385406	0.398728	0.646773	0.458379	0.513864	0.610124	0.583736	0.500544	0.283869	0.574582	0.303913	0.40637	0.592233	0.395425	0.682889	0.520842
Anaeromyxobacteraceae	0.611335	-0.0687239	-0.0689803	0.230618	0.0235918	-0.212924	-0.16463	-0.00077068	-0.0994958	0.835542	0.807202	0.657041	0.419864	0.698035	0.698448	0.474749	0.152929	0.703291	0.622815	0.611083	0.801362	0.725377	0.732772	0.86767	0.807779	0.819533	0.504835	0.717437	0.789211	0.706786	0.750365	0.814663	0.688749	0.760907	0.686885	0.780511	0.765101	0.814464	0.542653	0.551999	0.792871	0.560305	0.692895	0.578939	0.732022	0.784055	0.766313	0.899541	0.726884
Archangiaceae	0.533123	-0.0754766	-0.0577828	0.200017	0.1495	-0.138132	-0.087016	-0.0096335	-0.223011	0.807933	0.649255	0.648899	0.479871	0.594456	0.731341	0.673274	0.323938	0.705937	0.640553	0.799299	0.793804	0.752816	0.686603	0.757395	0.852912	0.823123	0.529043	0.600821	0.806139	0.602553	0.641872	0.696223	0.545891	0.695466	0.667949	0.740763	0.717223	0.685473	0.736732	0.741302	0.721491	0.533678	0.749482	0.52184	0.648629	0.731132	0.673831	0.840261	0.698707
Kofleriaceae	0.65343	-0.0917576	-0.100831	0.178722	0.143286	-0.273047	-0.285116	0.0415452	-0.074553	0.690493	0.630938	0.629366	0.485723	0.698392	0.762316	0.361796	0.107942	0.717763	0.566319	0.560114	0.668732	0.557876	0.696235	0.682248	0.659051	0.672318	0.497764	0.71016	0.69201	0.745531	0.684888	0.796934	0.70351	0.59941	0.564814	0.684644	0.677884	0.618705	0.517841	0.514167	0.740286	0.360484	0.561727	0.338185	0.682434	0.680638	0.623607	0.763693	0.749761
Labilitrichaceae	0.551987	-0.0958556	0.0604906	0.186118	0.0452604	-0.305981	-0.210383	0.0195676	0.0487883	0.620222	0.619872	0.540725	0.453447	0.800517	0.716583	0.421751	0.274764	0.719324	0.439457	0.564963	0.675892	0.672079	0.745008	0.768115	0.719965	0.716265	0.629694	0.772904	0.735079	0.777278	0.666935	0.767898	0.687121	0.768554	0.667705	0.730635	0.761845	0.681774	0.586759	0.600493	0.81338	0.463759	0.713296	0.466887	0.772607	0.705186	0.742622	0.797236	0.787677
Myxococcaceae	0.629435	-0.0587934	-0.137526	0.174886	0.105376	-0.32979	-0.138465	-0.0394585	-0.264335	0.874173	0.809381	0.731478	0.527732	0.699513	0.75825	0.509343	0.224877	0.672355	0.624979	0.671522	0.752614	0.761897	0.731305	0.814339	0.856813	0.855063	0.617816	0.737722	0.867761	0.724657	0.807245	0.833155	0.681394	0.697859	0.644021	0.790077	0.743317	0.75491	0.657236	0.655052	0.780819	0.453612	0.72633	0.506639	0.704657	0.780359	0.697315	0.901689	0.735653
Polyangiaceae	0.562073	-0.196636	-0.0823941	0.110143	0.0611339	-0.2646	-0.105106	-0.173168	-0.0863217	0.789874	0.717134	0.5232	0.470851	0.783502	0.740909	0.490311	0.337325	0.753633	0.72591	0.726061	0.866785	0.785152	0.833077	0.897191	0.850812	0.841249	0.632236	0.719971	0.825057	0.756585	0.77992	0.839052	0.748333	0.779544	0.765963	0.824983	0.854861	0.822439	0.656746	0.596757	0.840492	0.632979	0.74596	0.580089	0.783212	0.871918	0.815073	0.927189	0.776774
Sandaracinaceae	0.590918	0.109967	-0.0297301	0.204855	0.0232186	-0.346822	-0.259731	0.039976	-0.0650292	0.692745	0.631827	0.639724	0.52635	0.760006	0.700814	0.437707	0.295328	0.632639	0.448798	0.556456	0.600771	0.603097	0.691487	0.656474	0.743654	0.729302	0.690247	0.699727	0.808111	0.751503	0.671377	0.7836	0.656388	0.699966	0.558698	0.679009	0.709304	0.570358	0.619379	0.663661	0.757839	0.418762	0.688241	0.389961	0.661415	0.660129	0.598482	0.768779	0.809758
Vulgatibacteraceae	0.588347	-0.1666	-0.131044	0.114551	0.118064	-0.198386	-0.130187	-0.136665	-0.149336	0.742053	0.725083	0.497176	0.38786	0.64477	0.69948	0.49918	0.165604	0.666853	0.709804	0.663684	0.851142	0.694816	0.694037	0.80835	0.789856	0.754835	0.511155	0.572662	0.748681	0.651529	0.680267	0.721176	0.599953	0.710041	0.654603	0.708611	0.72203	0.731631	0.564662	0.520944	0.729263	0.487892	0.604853	0.453534	0.635109	0.756924	0.708217	0.846083	0.678656
Syntrophaceae	0.503342	-0.0690568	-0.21836	0.235955	0.184365	-0.152847	-0.0427068	0.0690954	-0.292712	0.797848	0.774082	0.726169	0.376121	0.544853	0.607429	0.290346	0.0270138	0.529447	0.646437	0.488774	0.547301	0.518813	0.530853	0.660687	0.623019	0.653555	0.39074	0.562525	0.626898	0.512138	0.735931	0.712201	0.672348	0.449407	0.414812	0.638779	0.556118	0.624784	0.46493	0.384606	0.560147	0.387244	0.467734	0.381371	0.541238	0.668347	0.570091	0.728422	0.535655
Syntrophobacteraceae	0.537021	-0.0796887	-0.0843108	0.229052	0.0878202	-0.216811	-0.0142943	-0.03207	-0.233674	0.860569	0.798277	0.650476	0.470768	0.602788	0.652621	0.435143	0.174753	0.627164	0.674473	0.629989	0.756968	0.729497	0.664856	0.811165	0.803923	0.811327	0.463861	0.671977	0.781133	0.611818	0.780572	0.799333	0.63872	0.60879	0.620286	0.776618	0.693637	0.781128	0.551959	0.515794	0.70305	0.443054	0.619206	0.503896	0.644811	0.800713	0.68466	0.852927	0.621397
Campylobacteraceae	0.566135	0.00913534	0.0219419	0.241916	0.0396576	-0.0067021	-0.0018783	0.0087455	-0.110521	0.743207	0.579106	0.502109	0.396505	0.511848	0.613046	0.409555	0.272712	0.627886	0.654144	0.716577	0.709493	0.61968	0.63746	0.625654	0.747577	0.704034	0.427918	0.519139	0.707756	0.455699	0.610817	0.62833	0.480881	0.489864	0.513128	0.678805	0.606605	0.56808	0.545559	0.564423	0.626636	0.549292	0.56	0.427526	0.498997	0.722203	0.471701	0.704077	0.626906
Helicobacteraceae	0.366105	0.0214301	-0.0172038	0.257076	0.0881537	-0.065016	0.0859338	0.115832	-0.253703	0.827279	0.69324	0.723606	0.448589	0.469897	0.589725	0.534087	0.204709	0.558323	0.51349	0.710826	0.605797	0.666866	0.526154	0.658327	0.776879	0.746355	0.44703	0.550256	0.713237	0.41884	0.705459	0.632317	0.503875	0.457769	0.453624	0.710069	0.540051	0.642717	0.601934	0.56798	0.542544	0.492666	0.603172	0.442006	0.514761	0.680074	0.511184	0.72548	0.520489
Sulfurovaceae	0.385795	0.0670966	-0.0803793	0.208593	0.289442	-0.0552234	-0.0580422	0.136381	-0.273512	0.736653	0.570427	0.777342	0.481508	0.474468	0.661173	0.626052	0.275238	0.613675	0.45573	0.698257	0.501807	0.604587	0.463688	0.515847	0.734662	0.690414	0.544694	0.509612	0.723952	0.442224	0.599042	0.583821	0.484715	0.430501	0.408838	0.634271	0.495579	0.465703	0.72824	0.744577	0.537075	0.393158	0.614902	0.350987	0.472695	0.573339	0.442496	0.647532	0.59803
Thiovulaceae	0.356271	0.103219	0.117135	0.24682	0.245112	0.0190387	0.111415	0.0508041	-0.117903	0.726543	0.445818	0.580846	0.348531	0.362287	0.638123	0.654201	0.41256	0.579418	0.564867	0.827298	0.584241	0.634906	0.457216	0.52459	0.747946	0.706709	0.422574	0.424448	0.707912	0.328129	0.538476	0.518221	0.38141	0.432075	0.481013	0.644213	0.501687	0.49174	0.718302	0.684367	0.483863	0.526631	0.610361	0.357637	0.418981	0.606008	0.407031	0.620691	0.52982
Nautiliaceae	0.369421	-0.105488	-0.0328422	0.0873372	0.217339	-0.0436472	0.0827675	-0.154623	-0.0740124	0.634123	0.42147	0.366989	0.50079	0.51885	0.598581	0.461296	0.396246	0.598197	0.727471	0.797394	0.691489	0.637938	0.583963	0.554948	0.696406	0.639305	0.494009	0.440154	0.67091	0.443082	0.567974	0.562318	0.418498	0.458734	0.556071	0.619616	0.599701	0.479777	0.606912	0.600876	0.604963	0.551937	0.570202	0.356396	0.467016	0.667293	0.433813	0.647462	0.613237
Acidiferrobacteraceae	0.510413	-0.0425059	-0.148365	0.0946665	0.272166	-0.239785	-0.0275114	-0.0960992	-0.388406	0.832775	0.662551	0.637986	0.469554	0.442469	0.64594	0.556563	0.247127	0.500948	0.620848	0.669787	0.675414	0.685962	0.501442	0.611454	0.791845	0.766191	0.533929	0.498985	0.801846	0.42247	0.682358	0.599029	0.430093	0.433274	0.505255	0.639781	0.531245	0.560034	0.641841	0.620452	0.535022	0.362599	0.61573	0.361493	0.438007	0.622057	0.454069	0.731759	0.516155
Aeromonadaceae	0.549615	-0.0490064	-0.130413	0.20721	0.196581	-0.188811	-0.0163924	-0.0684244	-0.284562	0.932104	0.811941	0.662175	0.406955	0.504865	0.658768	0.493702	0.148011	0.587359	0.656812	0.668745	0.7372	0.741985	0.591046	0.754328	0.840896	0.832017	0.505318	0.612925	0.831921	0.536996	0.774349	0.734369	0.554709	0.535405	0.566537	0.756286	0.625777	0.72565	0.593937	0.543276	0.636839	0.449841	0.635902	0.465262	0.548478	0.752818	0.571216	0.824867	0.59274
Succinivibrionaceae	0.424021	0.0188293	-0.0418428	0.163443	0.215704	0.0445754	0.03689	-0.0437359	-0.141155	0.64724	0.495552	0.46963	0.364374	0.46762	0.567776	0.513006	0.311813	0.567756	0.633198	0.748751	0.57407	0.581286	0.470489	0.523848	0.712837	0.629128	0.480155	0.376388	0.656624	0.343346	0.514406	0.518075	0.453877	0.421933	0.440122	0.598962	0.510143	0.444342	0.606244	0.560792	0.50079	0.525675	0.523921	0.365697	0.384312	0.607055	0.411481	0.600414	0.542193
Alteromonadaceae	0.314621	0.134344	0.0690715	0.275176	0.188346	-0.092508	0.0766275	0.11641	-0.252295	0.853362	0.637473	0.771027	0.374003	0.314557	0.584535	0.560792	0.280658	0.456103	0.342128	0.625368	0.480468	0.625328	0.404458	0.54344	0.748661	0.765865	0.426077	0.546413	0.764347	0.359842	0.680079	0.593139	0.417506	0.350259	0.391888	0.681509	0.439325	0.554816	0.658895	0.604849	0.454297	0.335725	0.604751	0.349072	0.417078	0.589082	0.370248	0.651156	0.471908
Colwelliaceae	0.400077	-0.0640755	0.049476	0.186677	0.106977	-0.0649719	0.00883652	-0.0521736	-0.0578003	0.835969	0.602862	0.61728	0.415441	0.564948	0.698957	0.641571	0.445526	0.75718	0.595786	0.832355	0.728493	0.771697	0.671812	0.767306	0.865998	0.862796	0.556474	0.665101	0.827608	0.548488	0.725516	0.739026	0.648009	0.607882	0.680997	0.831889	0.734143	0.737561	0.770666	0.69143	0.710013	0.695635	0.791462	0.581162	0.664603	0.782237	0.646825	0.819829	0.709887
Ferrimonadaceae	0.483949	-0.260502	-0.259046	0.0259603	0.105083	-0.277167	-0.0242896	-0.234814	-0.279994	0.720162	0.68191	0.482445	0.436758	0.696402	0.670684	0.425981	0.238391	0.680787	0.732531	0.69617	0.739493	0.72489	0.669484	0.775962	0.791827	0.743032	0.618964	0.562036	0.737369	0.600148	0.737561	0.70617	0.673353	0.615488	0.608032	0.697772	0.715217	0.698344	0.62555	0.5394	0.684921	0.515085	0.631756	0.502798	0.616772	0.755767	0.686051	0.829804	0.624955
Idiomarinaceae	0.286266	-0.0343175	0.0138301	0.0629656	0.319595	-0.0496938	0.0514548	-0.0555704	-0.129582	0.618231	0.357626	0.547866	0.410667	0.457815	0.712699	0.764018	0.41276	0.675721	0.561582	0.854695	0.59509	0.64307	0.48276	0.515537	0.73838	0.680159	0.484136	0.421371	0.695089	0.414117	0.461313	0.484231	0.391769	0.506799	0.518684	0.59548	0.516634	0.454974	0.80315	0.80238	0.538217	0.481401	0.639484	0.350348	0.450686	0.572924	0.446521	0.639462	0.586839
Moritellaceae	0.441322	-0.0924155	-0.0608985	0.126666	0.148531	0.00862658	-0.0407414	-0.052152	-0.0620089	0.626495	0.582015	0.544358	0.44626	0.546942	0.527906	0.401761	0.344146	0.620795	0.681401	0.632316	0.607403	0.610835	0.627296	0.65448	0.660161	0.630822	0.451248	0.530947	0.601512	0.494861	0.592312	0.647433	0.639751	0.532952	0.597946	0.682283	0.646021	0.619731	0.516435	0.503024	0.637396	0.667653	0.555957	0.528357	0.599227	0.704257	0.582314	0.669813	0.567388
Pseudoalteromonadaceae	0.233672	0.00426876	0.102365	0.104329	0.338769	-0.14676	0.152139	0.00953645	-0.114744	0.754205	0.504748	0.727042	0.393459	0.423504	0.652663	0.599484	0.352281	0.535534	0.393682	0.739494	0.427008	0.644682	0.46836	0.521004	0.715716	0.720369	0.53409	0.552239	0.738141	0.454408	0.617224	0.59542	0.48652	0.39478	0.457617	0.691213	0.487853	0.514578	0.737217	0.712733	0.512978	0.43734	0.646945	0.384701	0.50761	0.588544	0.424949	0.629698	0.570733
Psychromonadaceae	0.451069	-0.124917	0.0174671	0.253123	0.154769	-0.111892	0.0405287	0.0246005	-0.132818	0.825692	0.755857	0.659846	0.393948	0.53761	0.507707	0.300923	0.18711	0.505609	0.593478	0.559398	0.579053	0.653876	0.63722	0.735046	0.686697	0.70521	0.39711	0.673373	0.668888	0.564749	0.742653	0.72887	0.649699	0.538177	0.559219	0.797523	0.601012	0.708365	0.50346	0.395119	0.631815	0.543136	0.557634	0.51389	0.64571	0.777638	0.604317	0.729148	0.558086
Shewanellaceae	0.155212	-0.0391872	0.111159	0.0817041	0.178776	-0.162811	0.341757	-0.0505047	-0.225476	0.77922	0.573427	0.691006	0.315125	0.299271	0.518802	0.598351	0.283507	0.400633	0.350566	0.655876	0.460033	0.630979	0.385909	0.529628	0.696335	0.724851	0.411646	0.484736	0.700397	0.296217	0.611061	0.49921	0.353849	0.328862	0.405576	0.668417	0.40152	0.542199	0.669157	0.592093	0.413337	0.408914	0.597767	0.418168	0.393152	0.596315	0.352763	0.590169	0.421857
Cardiobacteriaceae	0.491768	-0.0679982	-0.0330155	0.0946843	0.16311	-0.20331	-0.0725314	-0.130629	-0.0428517	0.697217	0.60488	0.446727	0.393915	0.688849	0.720983	0.49163	0.26166	0.717132	0.690318	0.757627	0.754826	0.744404	0.68298	0.765837	0.788112	0.756357	0.543392	0.610532	0.739628	0.665747	0.655962	0.738637	0.636282	0.669164	0.676762	0.714809	0.741339	0.716257	0.592964	0.588625	0.750996	0.508862	0.644393	0.449686	0.646694	0.743258	0.657662	0.822839	0.698471
Cellvibrionaceae	0.294277	-0.0257007	-0.00580613	0.019553	0.28433	-0.139902	0.146263	-0.071531	-0.280744	0.791086	0.590254	0.749162	0.389928	0.312028	0.591093	0.659808	0.279694	0.471946	0.4187	0.695624	0.515372	0.625496	0.388235	0.514186	0.748538	0.748495	0.480577	0.458996	0.763883	0.319534	0.607916	0.538358	0.394291	0.33364	0.422399	0.644452	0.45084	0.503405	0.724528	0.680552	0.451978	0.383406	0.614738	0.397507	0.39614	0.559484	0.37812	0.627951	0.481954
Halieaceae	0.568816	-0.0633252	-0.140666	0.270136	0.109302	-0.242063	-0.0970816	0.033389	-0.186515	0.893604	0.836608	0.728313	0.494967	0.655413	0.714935	0.415098	0.154969	0.668211	0.643172	0.616894	0.729709	0.727444	0.725157	0.825862	0.807072	0.820276	0.553822	0.756326	0.81304	0.703192	0.830614	0.868094	0.717175	0.642762	0.627936	0.813995	0.739059	0.786023	0.582691	0.546728	0.757746	0.460857	0.666553	0.499295	0.709686	0.805599	0.719083	0.874095	0.711895
Microbulbiferaceae	0.557555	-0.111929	-0.114405	0.138097	0.0488357	-0.296173	-0.00879384	-0.100883	-0.236281	0.886427	0.818998	0.672703	0.465507	0.66847	0.715685	0.537912	0.196252	0.673049	0.641977	0.726228	0.807111	0.78207	0.694122	0.836041	0.857844	0.85699	0.557893	0.674537	0.849896	0.628076	0.786675	0.777263	0.621474	0.663591	0.641335	0.790758	0.713307	0.785673	0.617336	0.601418	0.733451	0.513911	0.716926	0.550554	0.650899	0.784757	0.683303	0.882134	0.690925
Spongiibacteraceae	0.433936	-0.141457	-0.0214769	0.0636195	0.0232702	-0.119255	0.0788198	-0.121693	-0.0409897	0.756047	0.70505	0.533894	0.294025	0.505702	0.521455	0.439732	0.117362	0.592055	0.559107	0.624164	0.669748	0.649061	0.63781	0.74992	0.744748	0.723228	0.423577	0.524845	0.687835	0.506559	0.639714	0.647907	0.56707	0.596966	0.581113	0.704227	0.646751	0.72888	0.486654	0.503739	0.634413	0.615433	0.570495	0.562285	0.581305	0.708392	0.607396	0.752904	0.589406
Chromatiaceae	0.511378	-0.0881612	-0.037698	0.139991	0.0915767	-0.241131	0.0049097	-0.103161	-0.147462	0.921018	0.72914	0.739462	0.426473	0.592236	0.760287	0.65121	0.329227	0.728839	0.609918	0.798958	0.764774	0.819362	0.694495	0.808847	0.917195	0.911474	0.599992	0.703348	0.899394	0.614343	0.791382	0.786831	0.65437	0.655907	0.687475	0.862995	0.730506	0.77265	0.760158	0.718079	0.740575	0.618638	0.811442	0.615634	0.685639	0.816612	0.68791	0.877212	0.723588
Ectothiorhodospiraceae	0.630296	-0.0479392	-0.0342362	0.227231	0.0128919	-0.304455	-0.14433	0.0103492	-0.0901582	0.874346	0.840509	0.762066	0.430894	0.718978	0.703675	0.429196	0.15117	0.709656	0.567782	0.57415	0.71464	0.739765	0.746685	0.866651	0.813789	0.84333	0.540383	0.822079	0.825175	0.751025	0.819929	0.889155	0.780469	0.718509	0.669086	0.853831	0.756602	0.836133	0.552605	0.547975	0.809102	0.52202	0.70873	0.600969	0.779191	0.820581	0.763061	0.894045	0.742857
Granulosicoccaceae	0.553419	0.0740709	-0.0515721	0.218114	0.21726	-0.0131919	-0.11117	0.0303232	-0.340214	0.716417	0.543465	0.542943	0.489532	0.408897	0.550986	0.509202	0.27773	0.475585	0.556431	0.658765	0.609396	0.582761	0.460126	0.488227	0.728557	0.655638	0.499208	0.417277	0.704358	0.362001	0.559464	0.508086	0.353073	0.355558	0.412749	0.596401	0.450755	0.405678	0.589675	0.555242	0.483445	0.38794	0.515775	0.303114	0.361855	0.592322	0.330903	0.597191	0.495024
Halothiobacillaceae	0.523123	0.00158354	-0.257175	0.127453	0.285379	-0.232737	-0.180823	0.0442044	-0.31461	0.651476	0.536926	0.664779	0.458823	0.549672	0.703678	0.51344	0.135358	0.609804	0.548227	0.653038	0.523748	0.573595	0.467648	0.492736	0.671049	0.614725	0.494453	0.487876	0.661589	0.505869	0.520735	0.5845	0.465555	0.454867	0.421351	0.536124	0.501147	0.42171	0.610447	0.659587	0.55818	0.218603	0.530239	0.261369	0.456407	0.516825	0.451819	0.646995	0.582874
Thioalkalibacteraceae	0.526729	-0.134026	-0.0718525	0.138996	0.0454746	-0.163325	-0.0806161	-0.1425	-0.0737273	0.665377	0.635998	0.334353	0.349638	0.568586	0.518324	0.398125	0.0856355	0.62629	0.630829	0.584923	0.789954	0.669533	0.611731	0.712918	0.744548	0.650283	0.479985	0.487921	0.679779	0.522826	0.606284	0.587047	0.430694	0.649614	0.567512	0.608623	0.623654	0.627341	0.447221	0.473346	0.660725	0.487342	0.53254	0.40635	0.522752	0.660474	0.583388	0.736242	0.612111
Thioalkalispiraceae	0.59829	-0.155019	-0.26283	0.0939871	-0.00115558	-0.240104	-0.201713	-0.123655	-0.13914	0.672076	0.564079	0.481785	0.514446	0.691056	0.640695	0.408977	0.224304	0.738122	0.658151	0.664228	0.76345	0.655569	0.75149	0.681207	0.732695	0.676584	0.574092	0.579282	0.714557	0.664269	0.607638	0.698236	0.580433	0.64261	0.619991	0.661133	0.714814	0.597674	0.532033	0.639427	0.756327	0.519549	0.623512	0.497969	0.628745	0.695736	0.629508	0.763725	0.753261
Wenzhouxiangellaceae	0.580979	-0.165529	-0.154091	0.165358	0.122262	-0.185149	-0.120762	-0.0874194	-0.257461	0.825674	0.767849	0.553053	0.434875	0.558617	0.625748	0.413183	0.175929	0.614728	0.688341	0.589284	0.804055	0.677938	0.673426	0.788429	0.77649	0.784523	0.449198	0.621466	0.759265	0.587287	0.739064	0.749687	0.588185	0.589336	0.617115	0.72429	0.685138	0.742706	0.526612	0.455416	0.677852	0.426156	0.579214	0.456704	0.609917	0.756067	0.639273	0.832931	0.589554
Woeseiaceae	0.360777	-0.16371	-0.132086	0.0248663	-0.0138627	-0.24745	0.0586566	-0.0165567	-0.312171	0.631663	0.601639	0.671508	0.385202	0.377205	0.369717	0.319587	-0.01525	0.397345	0.368417	0.344592	0.424638	0.386518	0.34085	0.441782	0.501949	0.509964	0.272099	0.433064	0.516843	0.255915	0.582472	0.469331	0.382205	0.291449	0.241995	0.456136	0.337326	0.424412	0.381618	0.382138	0.398544	0.26762	0.373717	0.374813	0.359148	0.445184	0.332457	0.499198	0.396587
Budviciaceae	0.162223	-0.0753485	0.0225832	-0.0495208	0.441973	-0.0974194	0.149288	-0.0817707	-0.222246	0.566672	0.252219	0.53269	0.277494	0.211187	0.527672	0.523525	0.307582	0.38426	0.447905	0.629909	0.297715	0.47255	0.257467	0.303469	0.521858	0.508261	0.27713	0.332031	0.51993	0.220468	0.44067	0.383457	0.33581	0.159123	0.322218	0.475922	0.302846	0.323905	0.621974	0.566049	0.294332	0.23994	0.40228	0.202352	0.29705	0.413446	0.20896	0.427297	0.333006
Enterobacteriaceae	-0.0134472	-0.349242	-0.329562	-0.350907	0.588687	0.00559232	0.00917823	-0.361503	-0.312529	0.172978	-0.0365223	0.12125	0.197631	0.0947205	0.191964	0.369669	0.421052	0.173616	0.420658	0.439163	0.155267	0.260667	0.128656	0.0800068	0.261201	0.225405	0.29868	-0.00422716	0.264261	0.0956745	0.0938586	0.0863668	0.169913	0.0237109	0.232469	0.17121	0.199146	0.0551571	0.518777	0.415123	0.131836	0.149529	0.244274	0.0932764	0.147252	0.169282	0.137664	0.190399	0.123172
Erwiniaceae	0.0982669	-0.208572	-0.169128	-0.103304	0.281567	-0.14565	0.0306497	-0.317782	-0.0532741	0.600956	0.370425	0.394934	0.261353	0.333371	0.4971	0.555537	0.36735	0.491087	0.385443	0.638196	0.382746	0.70261	0.447054	0.506062	0.667734	0.616209	0.496401	0.454208	0.611972	0.439029	0.48575	0.521596	0.445264	0.418447	0.5842	0.621758	0.52675	0.538314	0.638799	0.597347	0.500427	0.473266	0.608952	0.508666	0.498602	0.568903	0.452062	0.558494	0.45598
Hafniaceae	0.205683	-0.104827	-0.125494	0.0646043	0.362604	-0.233908	0.180491	-0.100717	-0.303252	0.812528	0.688997	0.707166	0.395936	0.363052	0.547283	0.528478	0.171022	0.439115	0.43455	0.617869	0.436908	0.704364	0.432421	0.587894	0.73071	0.71869	0.546546	0.547097	0.720899	0.453508	0.6891	0.62473	0.474712	0.38692	0.478242	0.689312	0.509962	0.606422	0.670176	0.599607	0.504196	0.333885	0.600068	0.415167	0.495452	0.621701	0.469234	0.655493	0.480542
Morganellaceae	0.00636059	-0.200295	-0.0284306	-0.0458475	0.502657	0.0634351	0.138738	-0.0737701	-0.089902	0.448913	0.2196	0.405642	0.0911094	0.126227	0.261037	0.40574	0.215143	0.237101	0.244231	0.455681	0.149001	0.285806	0.193429	0.223664	0.371569	0.372978	0.26163	0.202643	0.393672	0.147343	0.267061	0.263901	0.278446	0.107701	0.180506	0.375923	0.208877	0.236334	0.494791	0.369276	0.159925	0.29613	0.283031	0.156069	0.265252	0.277199	0.209849	0.285678	0.223788
Pectobacteriaceae	0.0545986	-0.188555	-0.129389	-0.106422	0.496425	-0.0572026	0.0763698	-0.297903	-0.188	0.564172	0.333398	0.423617	0.292622	0.284562	0.410298	0.507262	0.467619	0.346814	0.451578	0.534689	0.317775	0.521537	0.324858	0.409589	0.564013	0.574429	0.448225	0.354689	0.580773	0.301756	0.473178	0.436012	0.454689	0.265406	0.429407	0.534429	0.419419	0.424385	0.668531	0.482805	0.348496	0.385902	0.503308	0.345393	0.379285	0.523015	0.344004	0.501558	0.306513
Yersiniaceae	0.0144717	-0.290758	-0.156841	-0.13302	0.4254	-0.181387	0.208666	-0.282235	-0.189242	0.639701	0.456187	0.550355	0.30031	0.275079	0.474603	0.56718	0.321835	0.421055	0.435664	0.606919	0.366249	0.667677	0.402515	0.50681	0.642362	0.602532	0.486957	0.438215	0.581981	0.390943	0.580614	0.498633	0.473231	0.37837	0.515871	0.623834	0.482408	0.564677	0.690536	0.587205	0.436323	0.44621	0.564879	0.4946	0.497641	0.583574	0.467071	0.556938	0.37953
Immundisolibacteraceae	0.573425	-0.121113	-0.133762	0.185735	0.0514138	-0.228845	-0.214604	-0.027197	-0.0521882	0.737562	0.672383	0.5749	0.359965	0.773765	0.754056	0.398031	0.203001	0.747807	0.574396	0.633241	0.689653	0.655185	0.757375	0.785687	0.734738	0.747818	0.537433	0.734492	0.733546	0.780653	0.688042	0.826561	0.760767	0.720455	0.630521	0.765243	0.767972	0.705991	0.599553	0.545049	0.805136	0.465879	0.657939	0.482257	0.72882	0.761275	0.723803	0.843032	0.806806
Coxiellaceae	0.389901	-0.0969306	0.0512207	0.201294	0.0905654	-0.0800137	0.05011	-0.0500717	-0.00170878	0.728197	0.641817	0.422512	0.326266	0.482018	0.494038	0.367246	0.208442	0.53691	0.676258	0.595337	0.735976	0.675923	0.571242	0.736078	0.671608	0.666247	0.295446	0.556284	0.616596	0.448826	0.632333	0.631523	0.499476	0.567388	0.604503	0.662893	0.608648	0.722803	0.418045	0.366316	0.58817	0.562955	0.549684	0.519213	0.527215	0.684421	0.598164	0.70839	0.484999
Legionellaceae	0.411057	0.230352	0.1892	0.385229	-0.172764	0.100875	-0.148303	0.107856	0.0794023	0.607001	0.444148	0.370513	0.228136	0.347801	0.368745	0.297967	0.374923	0.437539	0.323514	0.436131	0.444783	0.510107	0.527243	0.59702	0.572051	0.637708	0.241112	0.52278	0.54652	0.396219	0.49814	0.584466	0.490907	0.436045	0.511901	0.636833	0.52073	0.61659	0.34324	0.322909	0.504461	0.54987	0.520182	0.47206	0.498282	0.611307	0.440983	0.584388	0.398556
Methylococcaceae	0.434868	-0.013703	-0.0188683	0.0851636	0.201148	-0.239312	0.0204051	-0.0185174	-0.238543	0.851892	0.620225	0.826092	0.429286	0.46314	0.735608	0.699232	0.281634	0.623489	0.444919	0.758344	0.569456	0.69793	0.535793	0.607467	0.819509	0.814856	0.560776	0.601311	0.824192	0.497907	0.652931	0.65939	0.522653	0.479291	0.525039	0.729136	0.558827	0.593246	0.776516	0.769438	0.59325	0.446462	0.716628	0.458432	0.55168	0.638173	0.50664	0.725635	0.636173
Sinobacteraceae	0.277956	-0.152043	-0.0446181	0.0627215	0.215234	-0.141625	0.163443	-0.0293212	-0.354852	0.808804	0.639057	0.766236	0.431513	0.372284	0.565545	0.694983	0.250496	0.507137	0.475363	0.702362	0.600924	0.707414	0.498761	0.634826	0.773254	0.748319	0.433379	0.496882	0.707913	0.394407	0.650659	0.550316	0.440051	0.468786	0.505968	0.686621	0.525987	0.637233	0.696953	0.704318	0.516589	0.467174	0.646955	0.535374	0.519803	0.636993	0.51942	0.706475	0.478119
Steroidobacteraceae	0.660739	0.0192708	-0.153562	0.324277	0.151833	-0.0822683	-0.245422	0.110249	-0.1565	0.682343	0.66738	0.555915	0.4431	0.616183	0.593287	0.37427	0.0609706	0.629105	0.68181	0.58023	0.7058	0.55515	0.55139	0.649906	0.657512	0.615037	0.415838	0.516058	0.625009	0.527144	0.587149	0.620843	0.527325	0.586396	0.496925	0.588248	0.58607	0.551057	0.447655	0.436469	0.627522	0.434972	0.508225	0.340739	0.516695	0.621565	0.554231	0.707246	0.590444
Alcanivoracaceae	0.322019	0.0415012	0.0956407	0.0660091	0.270398	-0.291277	0.0575125	-0.0708543	-0.0833013	0.721617	0.521452	0.646678	0.436516	0.507405	0.635557	0.593202	0.337326	0.537252	0.299274	0.66913	0.476175	0.684699	0.522528	0.522482	0.761512	0.739523	0.65534	0.629356	0.823753	0.579572	0.62292	0.625737	0.473012	0.482395	0.479706	0.690933	0.539076	0.498292	0.744934	0.764544	0.613177	0.309116	0.71463	0.395628	0.511561	0.598834	0.412144	0.655878	0.689135
Endozoicomonadaceae	0.371664	0.0890694	-0.0987713	0.117876	0.308794	-0.0242761	-0.0739396	0.0282589	-0.279475	0.594466	0.432061	0.598908	0.449385	0.354236	0.552157	0.566821	0.269598	0.471039	0.451777	0.657659	0.428	0.506433	0.308937	0.37473	0.649956	0.578023	0.517726	0.314716	0.623576	0.287767	0.466117	0.432684	0.376476	0.258988	0.327976	0.503591	0.36811	0.31462	0.648555	0.586313	0.375115	0.312243	0.479891	0.228999	0.291344	0.46533	0.291195	0.505813	0.423654
Hahellaceae	0.418053	-0.0183173	-0.180654	0.0678465	0.235776	-0.24137	-0.0380863	-0.00348611	-0.363357	0.730557	0.545374	0.703882	0.512376	0.428831	0.595244	0.497841	0.192728	0.492025	0.447576	0.616646	0.47301	0.585269	0.429969	0.435809	0.713557	0.644086	0.570621	0.489953	0.719203	0.420908	0.615185	0.566652	0.412492	0.311078	0.358827	0.582899	0.434605	0.396593	0.652765	0.675918	0.496189	0.26063	0.52848	0.274631	0.401486	0.530792	0.340484	0.598933	0.549915
Halomonadaceae	0.607359	0.102963	-0.00230513	0.315718	0.0769231	-0.227098	-0.152651	0.0774462	-0.172373	0.883719	0.721349	0.697939	0.432582	0.574125	0.758946	0.551613	0.200943	0.660255	0.553853	0.714042	0.698755	0.746537	0.602306	0.745987	0.861967	0.837506	0.552245	0.678024	0.836557	0.620031	0.767271	0.757509	0.591802	0.631665	0.583687	0.771083	0.649801	0.715518	0.654939	0.621954	0.679901	0.456829	0.709782	0.456245	0.614468	0.738797	0.612214	0.826151	0.661955
Kangiellaceae	0.0744509	-0.041542	0.142234	0.143859	0.421746	0.00376101	0.26139	0.0211509	-0.0241901	0.60689	0.434064	0.569372	0.326949	0.427871	0.594529	0.676329	0.425961	0.558252	0.389409	0.74953	0.453799	0.633658	0.468365	0.517952	0.688664	0.643531	0.526976	0.511136	0.680931	0.433609	0.517783	0.48997	0.408004	0.506159	0.449959	0.642804	0.519087	0.480746	0.808978	0.754603	0.524278	0.443015	0.640026	0.343277	0.486205	0.573133	0.443055	0.590021	0.587109
Litoricolaceae	0.403923	-0.0228769	-0.262334	0.122511	0.0475204	-0.223999	-0.278851	-0.0742403	-0.0180189	0.48439	0.391863	0.437284	0.3957	0.595576	0.581518	0.298832	0.181084	0.654316	0.474341	0.485657	0.407608	0.486388	0.494542	0.501215	0.530243	0.526136	0.518732	0.518419	0.520318	0.59962	0.519021	0.647439	0.670627	0.445603	0.494689	0.55343	0.540019	0.463255	0.435161	0.400115	0.583279	0.415072	0.485063	0.339179	0.546278	0.561809	0.505215	0.561689	0.588837
Oceanospirillaceae	0.286501	-0.0255294	0.107966	0.168972	0.235912	-0.172387	0.209102	0.00577368	-0.141308	0.850026	0.682428	0.77213	0.300368	0.410923	0.615122	0.566027	0.268759	0.537573	0.400995	0.670753	0.514975	0.692873	0.485524	0.626035	0.774863	0.788567	0.481686	0.629318	0.77941	0.456711	0.71773	0.645738	0.51725	0.460694	0.473112	0.768608	0.515735	0.630534	0.69697	0.623118	0.549569	0.444812	0.659722	0.466103	0.526354	0.675278	0.473784	0.690738	0.560339
Oleiphilaceae	0.572896	0.0429057	-0.124439	0.173956	0.20351	-0.212627	-0.1934	0.068911	-0.19206	0.675472	0.553106	0.666726	0.386142	0.559315	0.734858	0.412554	0.150179	0.560832	0.476779	0.59376	0.46295	0.513107	0.46828	0.489287	0.626315	0.618494	0.494964	0.56269	0.668313	0.534279	0.567265	0.62467	0.509347	0.417409	0.414626	0.597927	0.481614	0.425921	0.569357	0.546256	0.565254	0.262488	0.516046	0.269619	0.47601	0.539407	0.405977	0.614476	0.62708
Saccharospirillaceae	0.48896	0.071877	-0.0416827	0.277472	0.200043	-0.211702	-0.023959	0.0708938	-0.178902	0.867137	0.745947	0.758126	0.387433	0.512035	0.666358	0.417132	0.121383	0.56062	0.522166	0.579064	0.555079	0.637938	0.532317	0.669713	0.725149	0.771445	0.409945	0.662281	0.762794	0.561641	0.723444	0.770944	0.612761	0.466278	0.485745	0.720878	0.569458	0.667763	0.528632	0.497446	0.599282	0.314844	0.575327	0.389409	0.555387	0.67887	0.529244	0.763928	0.577453
Orbaceae	-0.0304382	-0.160345	-0.0550705	-0.187581	0.0602788	-0.209183	0.305065	-0.148338	-0.170036	0.342377	0.19149	0.466436	0.208265	0.310879	0.365664	0.548291	0.188511	0.396997	0.193716	0.567255	0.197004	0.341786	0.218865	0.270552	0.39039	0.398309	0.366968	0.171033	0.356669	0.158927	0.190803	0.205892	0.23463	0.207528	0.238622	0.349513	0.231858	0.253165	0.52735	0.522109	0.225168	0.390911	0.412013	0.2961	0.252434	0.297152	0.261606	0.312756	0.314726
Pasteurellaceae	0.249514	0.0475977	0.123626	0.179377	0.283324	0.114234	0.0860174	0.0450746	-0.0637767	0.638193	0.394723	0.542639	0.314863	0.358782	0.545427	0.563309	0.468408	0.470129	0.578732	0.743909	0.506235	0.587364	0.487671	0.544282	0.649819	0.650864	0.34686	0.401187	0.593027	0.381664	0.488328	0.500716	0.47857	0.451266	0.532639	0.635603	0.536453	0.516062	0.66725	0.592832	0.486733	0.584935	0.595902	0.404516	0.48636	0.620282	0.46999	0.623821	0.456289
Moraxellaceae	0.365806	0.0613874	0.152444	0.113639	0.105528	-0.121366	0.0331697	0.0221101	-0.00589114	0.691526	0.463414	0.626452	0.321837	0.397968	0.51683	0.542785	0.375435	0.483959	0.320675	0.685159	0.439464	0.569489	0.52387	0.515348	0.661487	0.675105	0.459421	0.519556	0.69573	0.446737	0.507684	0.567931	0.466896	0.459072	0.488974	0.663195	0.524979	0.503458	0.648434	0.640863	0.52901	0.504896	0.653888	0.463095	0.518945	0.53195	0.441518	0.571709	0.599799
Pseudomonadaceae	0.366182	-0.0868285	0.176816	0.194361	0.146208	-0.112228	0.155301	0.00239485	-0.0326567	0.780133	0.676076	0.608378	0.360195	0.542222	0.620251	0.578526	0.343067	0.650479	0.35877	0.664731	0.69045	0.745059	0.646086	0.727261	0.818356	0.818399	0.545718	0.742982	0.837002	0.55464	0.696414	0.651721	0.512552	0.606985	0.54788	0.790608	0.631114	0.687443	0.694577	0.688397	0.682562	0.487097	0.758079	0.556445	0.580626	0.721477	0.558557	0.764354	0.68281
Salinisphaeraceae	0.624479	-0.101676	-0.19075	0.165636	0.0619613	-0.167287	-0.249496	-0.0559786	-0.228466	0.664367	0.679317	0.497139	0.41568	0.590934	0.640106	0.442055	0.161909	0.631099	0.711412	0.578668	0.81437	0.630315	0.645066	0.752116	0.700099	0.678503	0.411651	0.524697	0.630958	0.590551	0.605523	0.665037	0.551679	0.67214	0.621243	0.620321	0.661119	0.68308	0.473337	0.442619	0.673028	0.451863	0.553579	0.460668	0.590737	0.682864	0.690199	0.787481	0.554076
Francisellaceae	0.276457	0.0315902	0.233554	0.165037	0.264845	-0.0341515	0.262668	-0.0196297	-0.0336393	0.722263	0.526879	0.555106	0.204733	0.282898	0.533965	0.450417	0.311503	0.425257	0.466103	0.634593	0.477552	0.583492	0.388018	0.52188	0.662085	0.669043	0.336929	0.471862	0.654355	0.297768	0.620203	0.517282	0.423498	0.3349	0.423097	0.6617	0.429547	0.540002	0.560388	0.465535	0.423942	0.460009	0.506307	0.361921	0.391931	0.60629	0.336185	0.576234	0.42273
Piscirickettsiaceae	0.318549	0.0855069	0.0884098	0.17238	0.192572	-0.130245	0.094984	0.0419109	-0.175411	0.818485	0.559296	0.740298	0.33278	0.341011	0.614002	0.584097	0.32286	0.487339	0.332223	0.63438	0.466186	0.616662	0.420898	0.521411	0.742257	0.759461	0.452279	0.557472	0.779163	0.368045	0.648579	0.568209	0.419689	0.352459	0.407471	0.679417	0.438514	0.514088	0.671855	0.644751	0.466294	0.385648	0.625798	0.357182	0.42092	0.572472	0.345572	0.635915	0.502979
Thiotrichaceae	0.14856	-0.193008	-0.020771	-0.0874434	0.474742	-0.0714591	0.0912044	-0.198407	-0.207368	0.494231	0.196566	0.297455	0.289389	0.139393	0.424308	0.506003	0.364756	0.309292	0.458435	0.560715	0.448818	0.438637	0.28249	0.262011	0.480265	0.456801	0.267235	0.269696	0.511649	0.205085	0.343646	0.281064	0.115006	0.185714	0.337886	0.393162	0.270808	0.240971	0.58164	0.491136	0.288426	0.181065	0.373673	0.120865	0.221325	0.366656	0.15495	0.374698	0.314784
Vibrionaceae	0.217413	0.137414	0.194489	0.139506	0.145013	-0.063862	0.169815	0.0103492	-0.105441	0.726046	0.437617	0.63457	0.312273	0.277515	0.507962	0.598233	0.40911	0.398042	0.286879	0.66251	0.394334	0.59413	0.389846	0.44989	0.67445	0.694216	0.39565	0.470058	0.699387	0.297505	0.523038	0.491701	0.339305	0.326263	0.41186	0.63889	0.41263	0.454183	0.668318	0.647984	0.425257	0.421305	0.624674	0.406694	0.373394	0.533903	0.295551	0.540149	0.471877
Rhodanobacteraceae	0.607799	-0.0823462	-0.0650146	0.164522	0.0781627	-0.220998	-0.193251	-0.0843331	-0.0802971	0.772107	0.660959	0.562669	0.47627	0.735343	0.795377	0.591736	0.259947	0.800589	0.676002	0.778288	0.84151	0.771569	0.74359	0.824172	0.850886	0.815923	0.558367	0.67236	0.812515	0.712833	0.692819	0.785637	0.6546	0.774197	0.73082	0.760854	0.796845	0.743239	0.670559	0.674001	0.81764	0.557009	0.737033	0.510512	0.715707	0.773506	0.730409	0.887812	0.784497
Xanthomonadaceae	0.427321	-0.0302241	0.0442689	0.127855	0.157866	-0.214386	0.0830736	-0.0800797	-0.203501	0.908602	0.706754	0.736103	0.372842	0.437488	0.69376	0.68682	0.289069	0.604419	0.48604	0.751313	0.680685	0.776367	0.547163	0.707638	0.884416	0.874298	0.541212	0.60933	0.876857	0.479291	0.722536	0.665342	0.496642	0.554813	0.590458	0.778416	0.59953	0.694096	0.755823	0.711994	0.608334	0.508995	0.750582	0.532593	0.549173	0.70484	0.544392	0.784947	0.609644
Hydrogenophilaceae	0.668246	0.15715	-0.20354	0.278069	0.0333539	-0.163623	-0.393459	0.104677	-0.132202	0.570252	0.534036	0.52201	0.403319	0.562076	0.624765	0.381313	-0.034817	0.65996	0.592596	0.478351	0.627417	0.446196	0.469974	0.542743	0.54662	0.531426	0.37698	0.427241	0.520737	0.490133	0.473473	0.603399	0.504028	0.510972	0.455248	0.443409	0.524829	0.46821	0.332718	0.409475	0.569447	0.384802	0.446264	0.312861	0.461857	0.484779	0.525367	0.618521	0.564999
Bacteriovoracaceae	0.397219	0.111107	0.0323134	0.184636	0.169998	0.00231116	-0.00457952	0.0953137	-0.139782	0.600815	0.417721	0.620253	0.413742	0.422356	0.625859	0.632415	0.178527	0.604496	0.478601	0.702806	0.515546	0.521969	0.43585	0.488423	0.668837	0.646196	0.40211	0.371962	0.614599	0.368049	0.43038	0.48608	0.402145	0.402622	0.435742	0.547842	0.451756	0.461866	0.560373	0.665254	0.48791	0.448144	0.525329	0.357031	0.440601	0.548515	0.413476	0.618633	0.496608
Halobacteriovoraceae	0.269774	0.206933	0.155841	0.16195	0.22714	-0.0657881	0.0569451	0.025849	0.0167461	0.613752	0.374489	0.605093	0.483409	0.423092	0.573101	0.609444	0.471996	0.54053	0.404272	0.719149	0.419301	0.557502	0.476188	0.430436	0.665841	0.656528	0.539268	0.458051	0.700152	0.434141	0.472922	0.552855	0.452235	0.415639	0.461484	0.595309	0.507146	0.416491	0.701278	0.738233	0.52541	0.505994	0.636065	0.361664	0.444672	0.545229	0.361372	0.565448	0.610052
Bdellovibrionaceae	0.204116	0.02156	0.17423	0.145413	0.324766	-0.179524	0.258122	0.0205295	-0.140375	0.799343	0.619093	0.74417	0.335756	0.39014	0.601594	0.564241	0.326644	0.452892	0.343139	0.662324	0.418054	0.687886	0.454883	0.564152	0.733824	0.749151	0.512558	0.620676	0.762405	0.441862	0.677526	0.604469	0.468049	0.4094	0.453321	0.740186	0.480827	0.581248	0.725568	0.665698	0.514197	0.377614	0.652706	0.422747	0.499007	0.637387	0.415167	0.640581	0.539114
Silvanigrellaceae	0.351053	-0.0220664	0.0399419	0.221605	-0.207022	-0.150274	0.00376326	0.0715449	0.0942954	0.584674	0.597292	0.609287	0.22442	0.575543	0.502677	0.283422	0.136876	0.595324	0.328359	0.416617	0.416905	0.475892	0.630551	0.686298	0.506854	0.592898	0.350019	0.641346	0.489115	0.586438	0.53923	0.677574	0.697222	0.60006	0.511003	0.659996	0.612516	0.679683	0.398037	0.390688	0.632924	0.631747	0.560695	0.573598	0.663902	0.631436	0.639427	0.635278	0.594156
Mariprofundaceae	0.371224	0.0167766	-0.0491314	0.182231	0.273818	-0.0716428	0.0606867	0.122964	-0.408972	0.739966	0.660822	0.726337	0.512051	0.323878	0.498722	0.495507	0.189904	0.390544	0.469122	0.611579	0.512901	0.601273	0.427655	0.526881	0.65858	0.64313	0.37535	0.440779	0.62643	0.336896	0.59667	0.495996	0.335193	0.370739	0.408673	0.574225	0.423784	0.502548	0.553842	0.584193	0.44222	0.307157	0.521326	0.381667	0.404906	0.543911	0.408635	0.600075	0.399393
Brachyspiraceae	0.502775	0.140954	-0.0303082	0.354136	0.0487493	-0.099206	-0.0494323	0.106612	-0.164689	0.776232	0.632528	0.615084	0.400248	0.566157	0.637909	0.358601	0.282952	0.544762	0.550224	0.675436	0.517762	0.651726	0.616951	0.661202	0.701244	0.723186	0.44486	0.638017	0.692071	0.589743	0.657282	0.730166	0.615426	0.533151	0.522211	0.721095	0.620938	0.616478	0.562328	0.520281	0.640967	0.470039	0.639944	0.459746	0.577625	0.699772	0.543492	0.734926	0.613867
Leptospiraceae	0.219248	0.0234787	0.134127	0.163326	0.265395	-0.0951954	0.335916	0.0183891	-0.311925	0.788628	0.616226	0.679166	0.312764	0.200404	0.443646	0.535667	0.227886	0.31012	0.39241	0.614764	0.484233	0.621772	0.327121	0.483489	0.689349	0.672401	0.353314	0.416003	0.65955	0.220438	0.605168	0.43379	0.24288	0.287814	0.344704	0.621387	0.340001	0.495848	0.59731	0.53345	0.355711	0.323271	0.5092	0.368146	0.309909	0.566823	0.291338	0.5527	0.334444
Borreliaceae	0.259387	0.0449102	0.00294563	0.0874298	0.041495	-0.0222417	0.0234797	-0.0643003	-0.101347	0.505582	0.169721	0.440713	0.379371	0.397676	0.584998	0.671858	0.54978	0.619205	0.458813	0.836533	0.474474	0.575307	0.462754	0.419767	0.64293	0.598211	0.475221	0.340955	0.567454	0.333298	0.339276	0.403773	0.366326	0.405913	0.50158	0.548753	0.490724	0.373172	0.736133	0.721216	0.470872	0.594661	0.642098	0.398216	0.412646	0.515927	0.390143	0.51571	0.518557
Spirochaetaceae	0.495614	0.0919511	0.0577576	0.258052	0.0710764	-0.125419	0.00836695	0.0319457	-0.173443	0.830036	0.740053	0.717984	0.522495	0.511634	0.65761	0.527557	0.327463	0.60785	0.51634	0.672119	0.66849	0.707663	0.654028	0.740709	0.807983	0.848154	0.532982	0.646784	0.800196	0.563269	0.728042	0.75509	0.587834	0.555121	0.607138	0.774045	0.664204	0.73167	0.594705	0.629742	0.673384	0.553652	0.702028	0.551152	0.618495	0.762255	0.595036	0.804482	0.606641
Synergistaceae	0.62782	-0.041109	-0.105142	0.264541	0.0451218	-0.283879	-0.0475977	0.0609833	-0.278073	0.895136	0.862575	0.799386	0.445186	0.637797	0.659111	0.371732	0.115074	0.596933	0.570044	0.574064	0.640954	0.670779	0.668545	0.771533	0.773746	0.799957	0.517322	0.726137	0.791913	0.641576	0.800157	0.810117	0.672618	0.585731	0.534048	0.791462	0.650072	0.724797	0.561828	0.527128	0.696395	0.431594	0.628986	0.508036	0.655979	0.770581	0.649048	0.823991	0.661713
Acholeplasmataceae	0.393238	-0.047554	-0.101597	0.0866559	0.252369	-0.226415	0.0202339	-0.0550377	-0.252967	0.636131	0.532544	0.646583	0.542357	0.668713	0.707777	0.621022	0.419731	0.637035	0.621046	0.830885	0.54401	0.706495	0.603032	0.621414	0.744189	0.693902	0.660836	0.543529	0.707058	0.595767	0.592829	0.639852	0.59514	0.59877	0.583773	0.680925	0.64677	0.560811	0.787088	0.749386	0.652749	0.510412	0.690401	0.462734	0.623007	0.664717	0.590661	0.712856	0.650296
Entomoplasmataceae	0.0670737	-0.334557	-0.0981556	-0.111434	-0.0794125	-0.524977	0.402741	-0.295488	-0.0608402	0.509222	0.50909	0.443756	0.198595	0.441486	0.33413	0.162608	0.0784142	0.332805	0.388967	0.331454	0.330434	0.465726	0.483259	0.561956	0.365775	0.454903	0.357885	0.531921	0.399496	0.460125	0.54897	0.557044	0.532833	0.392113	0.434723	0.55765	0.454841	0.594232	0.316145	0.190134	0.448804	0.436172	0.426488	0.458116	0.539059	0.532893	0.518392	0.480627	0.399611
Spiroplasmataceae	0.140101	-0.147016	0.104072	0.0795697	0.251942	-0.135149	0.379237	-0.106184	-0.158627	0.736959	0.538831	0.576395	0.319859	0.362801	0.491352	0.536309	0.417469	0.439015	0.57413	0.74385	0.543152	0.696164	0.503544	0.637978	0.687797	0.708544	0.394436	0.508305	0.646514	0.373582	0.65189	0.554621	0.470257	0.442926	0.530536	0.714392	0.537637	0.661857	0.666894	0.547793	0.49001	0.562076	0.620051	0.475796	0.526821	0.673598	0.512916	0.657531	0.42442
Mycoplasmataceae	-0.00213452	-0.109629	0.14028	0.0826485	0.191765	-0.187667	0.441034	-0.0875656	-0.0333412	0.651199	0.471721	0.570397	0.36758	0.372742	0.503737	0.598934	0.356445	0.48488	0.417487	0.706315	0.461049	0.674949	0.478041	0.581279	0.627988	0.651597	0.462185	0.528107	0.598604	0.406631	0.581653	0.541027	0.435192	0.449832	0.539792	0.675589	0.513119	0.608918	0.643815	0.585979	0.50174	0.590998	0.668887	0.512455	0.536547	0.602844	0.495777	0.583846	0.495558
Thermodesulfobacteriaceae	0.473265	-0.11441	-0.0788491	0.155734	0.114837	-0.295118	0.0217721	-0.101422	-0.167987	0.845482	0.742822	0.63678	0.410948	0.694846	0.740379	0.401876	0.261901	0.673295	0.573399	0.681971	0.636392	0.737748	0.716122	0.79001	0.804773	0.826204	0.624952	0.761822	0.828135	0.700496	0.817482	0.849437	0.754694	0.590883	0.589467	0.825585	0.727577	0.751041	0.665208	0.569467	0.73344	0.464488	0.692239	0.497471	0.689138	0.808467	0.666461	0.842427	0.726275
Kosmotogaceae	0.347224	0.0710426	-0.0136275	0.202747	0.426213	-0.0844138	0.108465	0.0457279	-0.225175	0.764124	0.597865	0.663256	0.481488	0.388131	0.554301	0.515113	0.255009	0.414155	0.531795	0.677907	0.522012	0.593857	0.390963	0.484737	0.687052	0.662231	0.515286	0.455466	0.720127	0.362169	0.633832	0.532055	0.383965	0.324234	0.383406	0.615004	0.435597	0.446759	0.632248	0.563614	0.442826	0.357233	0.539837	0.264348	0.36119	0.571572	0.333961	0.598813	0.478502
Mesoaciditogaceae	0.416636	-0.0184139	-0.0924998	0.242737	0.150495	0.00937905	-0.00249534	-0.0115509	0.0187581	0.581673	0.476476	0.395106	0.264758	0.527691	0.58033	0.322751	0.255316	0.576638	0.632382	0.657675	0.539901	0.541071	0.576615	0.55126	0.595324	0.552171	0.403608	0.433938	0.548232	0.505341	0.472919	0.588777	0.521488	0.528688	0.511514	0.585257	0.614846	0.482353	0.481715	0.482564	0.591877	0.559728	0.479891	0.351155	0.507556	0.62721	0.487079	0.605091	0.608534
Petrotogaceae	0.333703	0.20333	0.0236073	0.146852	-0.0207471	0.0867449	-0.142241	0.0192662	-0.271163	0.367983	0.147009	0.301392	0.406071	0.233417	0.406168	0.448782	0.459282	0.319961	0.389857	0.607388	0.30633	0.463318	0.245378	0.288904	0.493586	0.453713	0.259097	0.195218	0.386315	0.157791	0.281062	0.275122	0.227563	0.213077	0.366144	0.374992	0.304334	0.256233	0.465616	0.460472	0.305298	0.349264	0.433478	0.296009	0.236525	0.38231	0.208464	0.383957	0.211792
Fervidobacteriaceae	0.292515	-0.0138764	0.0413304	0.111268	0.245976	-0.12634	0.251526	-0.123166	-0.229495	0.731224	0.578362	0.601431	0.417844	0.294194	0.465374	0.482895	0.310937	0.358536	0.567506	0.630174	0.460989	0.617579	0.403246	0.543875	0.667236	0.674495	0.430754	0.436625	0.651648	0.321747	0.639529	0.550039	0.444503	0.333974	0.469287	0.657757	0.45755	0.549402	0.58504	0.466597	0.437337	0.483636	0.534276	0.436489	0.429148	0.636245	0.396852	0.590167	0.37056
Thermotogaceae	0.41298	0.038386	-0.0343723	0.205551	0.249573	-0.251238	0.0990606	0.0431817	-0.261401	0.852562	0.782275	0.792468	0.503408	0.475053	0.587492	0.378382	0.0885838	0.436679	0.467398	0.526015	0.492497	0.590918	0.490412	0.593988	0.681185	0.706847	0.499799	0.624151	0.740957	0.511719	0.779454	0.715269	0.56156	0.369434	0.376535	0.68744	0.491629	0.590247	0.532725	0.477962	0.535059	0.29862	0.525075	0.344962	0.483058	0.652566	0.426106	0.684942	0.543241
Methylacidiphilaceae	0.191836	-0.12049	0.0671211	-0.0777691	0.145795	-0.251413	0.0606547	-0.105009	0.0412555	0.444241	0.314162	0.492968	0.359144	0.566168	0.558145	0.45751	0.418639	0.516652	0.349415	0.643982	0.410435	0.566295	0.500497	0.463723	0.577439	0.535665	0.555224	0.529495	0.559117	0.535105	0.489467	0.494627	0.486183	0.528257	0.44847	0.574184	0.538549	0.411366	0.697585	0.668844	0.591294	0.383409	0.634927	0.384448	0.512667	0.537181	0.47622	0.550215	0.624782
Opitutaceae	0.596358	-0.0174633	-0.0494439	0.266775	0.123439	-0.187058	-0.132619	0.0561842	-0.196238	0.877223	0.79879	0.723017	0.509652	0.670477	0.723795	0.495268	0.241065	0.65924	0.64062	0.698276	0.754432	0.763493	0.69993	0.821018	0.840307	0.837233	0.542004	0.712733	0.821315	0.67408	0.780508	0.802021	0.650716	0.703344	0.6672	0.80158	0.743845	0.757382	0.635383	0.629983	0.766061	0.517117	0.715798	0.515318	0.701853	0.790882	0.704858	0.880999	0.712559
Puniceicoccaceae	0.389486	-0.244775	-0.0921721	-0.0371915	-0.0296921	-0.0906461	-0.00479609	-0.215382	-0.154478	0.546667	0.387806	0.318667	0.445302	0.518717	0.616925	0.557045	0.313379	0.699756	0.666924	0.747462	0.760664	0.640466	0.553283	0.59712	0.706174	0.61594	0.397777	0.389634	0.616516	0.383647	0.510873	0.506638	0.380696	0.525052	0.563273	0.547681	0.588518	0.524693	0.574837	0.622561	0.605013	0.507993	0.554047	0.442156	0.483083	0.611165	0.523058	0.656293	0.582833
Akkermansiaceae	0.649591	0.0219846	-0.196325	0.207637	0.129389	-0.317517	-0.169559	0.126179	-0.456767	0.772492	0.680395	0.765618	0.468945	0.412203	0.54858	0.266482	-0.00640369	0.407269	0.504216	0.420961	0.458627	0.470694	0.428297	0.498516	0.56794	0.587279	0.325348	0.538289	0.60985	0.427375	0.675999	0.627262	0.488928	0.313361	0.326944	0.548858	0.417412	0.472454	0.405935	0.412295	0.464149	0.156916	0.415966	0.270218	0.434231	0.503544	0.367354	0.601644	0.44984
Verrucomicrobiaceae	0.526392	-0.0954049	-0.0238299	0.183635	0.133413	-0.207977	0.00239153	0.0102678	-0.294841	0.798599	0.730813	0.688561	0.545985	0.59897	0.648694	0.521665	0.248991	0.596395	0.606022	0.686832	0.733981	0.721317	0.657924	0.721192	0.816425	0.771711	0.548177	0.615907	0.771005	0.556916	0.720502	0.687567	0.533055	0.589067	0.567621	0.735368	0.644483	0.661072	0.640354	0.649999	0.664389	0.453665	0.648374	0.476426	0.601661	0.759915	0.608412	0.78794	0.617334
[truncated: 311 more columns]
